# Supplementary material for: 10,16-Dichloro-6,20-dioxa-3,23-diaza­tetra­cyclo­[23.3.1.07,12.014,19]nona­cosa-1(29),7,9,11,14(19),15,17,25,27-nona­ene-4,22-dione methanol monosolvate
Source: Acta Crystallogr Sect E Struct Rep Online. 2012 Feb 24;68(Pt 3):o805–6. doi: 10.1107/S1600536812007052 (PMC3297870; doi:10.1107/S1600536812007052)
Supplement: Supplementary file 1 [file e-68-0o805-sup1.cif]

##############################################################################
#                                                                            #
# This CIF contains the data in a paper accepted for publication in          #
# Acta Crystallographica Section E. It conforms to the requirements of       #
# Notes for Authors for Acta Crystallographica Section E, and has been       #
# peer reviewed under the auspices of the IUCr Commission on Journals.       #
#                                                                            #
# Full details of the Crystallographic Information File format               #
# are given in the paper "The Crystallographic Information File (CIF):       #
# a New Standard Archive File for Crystallography" by S. R. Hall, F. H.      #
# Allen and I. D. Brown [Acta Cryst. (1991), A47, 655-685].                  #
#                                                                            #
# The current version of the core CIF dictionary is obtainable from          #
# ftp://ftp.iucr.org/pub/cif_core.dic.                                       #
#                                                                            #
# Software is freely available for graphical display of the structure(s)     #
# in this CIF. For information consult the CIF software page                 #
# http://www.iucr.org/resources/cif/software.                                #
#                                                                            #
# This file may be used for bona fide research purposes within the           #
# scientific community so long as proper attribution is given to the journal # 
# article from which it was obtained.                                        #
#                                                                            #
##############################################################################
data_I
_audit_creation_method     SHELXL-97
_chemical_name_systematic
;
10,16-Dichloro-6,20-dioxa-3,23-
diazatetracyclo[23.3.1.0^7,12^.0^14,19^]nonacosa-
1(29),7,9,11,14(19),15,17,25,27-nonaene-4,22-dione
methanol monosolvate
;
_chemical_name_common     ?
_chemical_formula_moiety     'C25 H22 Cl2 N2 O4, C H4 O'
_chemical_formula_sum     'C26 H26 Cl2 N2 O5'
_chemical_formula_iupac     'C25 H22 Cl2 N2 O4, C H4 O'
_chemical_formula_weight     517.39
_chemical_melting_point_gt     316
_chemical_melting_point_lt     318
_symmetry_cell_setting     orthorhombic
_symmetry_space_group_name_H-M     'P b c a'
_symmetry_space_group_name_hall     '-P 2ac 2ab'
loop_
    _symmetry_equiv_pos_as_xyz
    'x, y, z'
    '-x+1/2, -y, z+1/2'
    '-x, y+1/2, -z+1/2'
    'x+1/2, -y+1/2, -z'
    '-x, -y, -z'
    'x-1/2, y, -z-1/2'
    'x, -y-1/2, z-1/2'
    '-x-1/2, y-1/2, z'
_cell_length_a     21.9905(3)
_cell_length_b     8.18640(10)
_cell_length_c     26.6760(3)
_cell_angle_alpha     90.00
_cell_angle_beta     90.00
_cell_angle_gamma     90.00
_cell_volume     4802.29(10)
_cell_formula_units_Z     8
_cell_measurement_reflns_used     6415
_cell_measurement_theta_min     3.31
_cell_measurement_theta_max     67.06
_cell_measurement_temperature     119.9
_exptl_crystal_description     prism
_exptl_crystal_colour     colourless
_exptl_crystal_size_max     0.30
_exptl_crystal_size_mid     0.11
_exptl_crystal_size_min     0.08
_exptl_crystal_density_diffrn     1.431
_exptl_crystal_density_meas     ?
_exptl_crystal_density_method     'not measured'
_exptl_crystal_F_000     2160
_exptl_absorpt_coefficient_mu     2.782
_exptl_absorpt_correction_type     multi-scan
_exptl_absorpt_process_details
;
(CrysAlis PRO; Agilent, 2010)
;
_exptl_absorpt_correction_T_min     0.826
_exptl_absorpt_correction_T_max     1.000
_exptl_special_details     ?
_diffrn_ambient_temperature     119.9
_diffrn_radiation_type     'Cu K\a'
_diffrn_radiation_wavelength     1.5418
_diffrn_radiation_source     'Enhance Ultra (Cu) X-ray Source'
_diffrn_radiation_monochromator     'mirror'
_diffrn_measurement_device_type
;
Oxford Diffraction Xcalibur A Gemini Ultra
;
_diffrn_measurement_method     '\w scan'
_diffrn_detector_area_resol_mean     10.3784
_diffrn_reflns_number     42959
_diffrn_reflns_av_R_equivalents     0.0698
_diffrn_reflns_av_sigmaI/netI     0.0272
_diffrn_reflns_theta_min     3.31
_diffrn_reflns_theta_max     65.08
_diffrn_reflns_theta_full     65.08
_diffrn_measured_fraction_theta_max     1.000
_diffrn_measured_fraction_theta_full     1.000
_diffrn_reflns_limit_h_min     -22
_diffrn_reflns_limit_h_max     25
_diffrn_reflns_limit_k_min     -9
_diffrn_reflns_limit_k_max     9
_diffrn_reflns_limit_l_min     -29
_diffrn_reflns_limit_l_max     31
_diffrn_standards_number     0
_diffrn_standards_interval_count     .
_diffrn_standards_interval_time     .
_diffrn_standards_decay_%     ?
_refine_special_details
;
Refinement of <i>F</i>^2^ against ALL reflections. The weighted <i>R</i>-factor
<i>wR</i> and goodness of fit <i>S</i> are based on <i>F</i>^2^, conventional
<i>R</i>-factors <i>R</i> are based on <i>F</i>, with <i>F</i> set to zero for
negative <i>F</i>^2^. The threshold expression of <i>F</i>^2^ >
\s(<i>F</i>^2^) is used only for calculating <i>R</i>-factors(gt) <i>etc</i>.
and is not relevant to the choice of reflections for refinement.
<i>R</i>-factors based on <i>F</i>^2^ are statistically about twice as large
as those based on <i>F</i>, and <i>R</i>- factors based on ALL data will be
even larger. Positions of disordered groups were found from electron density
maps. The disordered fragments were then placed in appropriate positions, and
all distances between neighbouring atoms were fixed. Site occupancies were
refined for the different parts with the same thermal parameters for same
atoms in various fragments. At the end of the refinement, site occupancies
were fixed at values 0.90 and 0.10 and hydrogen atoms were placed into
calculated positions. All hydrogen atoms could be found from maps of
difference electron density, but those, attached to carbon atoms, were placed
into calculated positions. The distance between N and H atoms were restrained
to 1.00 \%A with \s=0.02. The isotropic temperature parameters of hydrogen
atoms were calculated as 1.2*<i>U</i>~eq~ of the parent atom.
;
_reflns_number_total     4099
_reflns_number_gt     3364
_reflns_threshold_expression     I>2sigma(I)
_refine_ls_structure_factor_coef     Fsqd
_refine_ls_matrix_type     full
_refine_ls_R_factor_all     0.0449
_refine_ls_R_factor_gt     0.0326
_refine_ls_wR_factor_gt     0.0755
_refine_ls_wR_factor_ref     0.0815
_refine_ls_goodness_of_fit_ref     1.028
_refine_ls_restrained_S_all     1.029
_refine_ls_number_reflns     4099
_refine_ls_number_parameters     326
_refine_ls_number_restraints     4
_refine_ls_hydrogen_treatment     constr
_refine_ls_weighting_scheme     calc
_refine_ls_weighting_details
         'calc w=1/[\s^2^(Fo^2^)+(0.0358P)^2^+2.1383P] where P=(Fo^2^+2Fc^2^)/3'
_atom_sites_solution_hydrogens     geom
_atom_sites_solution_primary     direct
_atom_sites_solution_secondary     difmap
_refine_ls_shift/su_max     0.002
_refine_ls_shift/su_mean     0.000
_refine_diff_density_max     0.197
_refine_diff_density_min     -0.214
_refine_ls_extinction_method     none
_refine_ls_extinction_coef     ?
loop_
    _atom_type_symbol
    _atom_type_description
    _atom_type_scat_dispersion_real
    _atom_type_scat_dispersion_imag
    _atom_type_scat_source
    'C' 'C' 0.0181 0.0091
                         'International Tables Vol C Tables 4.2.6.8 and 6.1.1.4'
    'H' 'H' 0.0000 0.0000
                         'International Tables Vol C Tables 4.2.6.8 and 6.1.1.4'
    'N' 'N' 0.0311 0.0180
                         'International Tables Vol C Tables 4.2.6.8 and 6.1.1.4'
    'O' 'O' 0.0492 0.0322
                         'International Tables Vol C Tables 4.2.6.8 and 6.1.1.4'
    'Cl' 'Cl' 0.3639 0.7018
                         'International Tables Vol C Tables 4.2.6.8 and 6.1.1.4'
_computing_data_collection     'CrysAlis PRO (Agilent, 2010)'
_computing_cell_refinement     'CrysAlis PRO (Agilent, 2010)'
_computing_data_reduction     'CrysAlis PRO (Agilent, 2010)'
_computing_structure_solution     'SHELXS97 (Sheldrick, 2008)'
_computing_structure_refinement     'SHELXL97 (Sheldrick, 2008)'
_computing_molecular_graphics
             'Mercury (Macrae <i>et al.</i>, 2006) and ORTEP-3 (Farrugia, 1997)'
_computing_publication_material     'publCIF (Westrip, 2010)'
loop_
    _atom_site_type_symbol
    _atom_site_label
    _atom_site_fract_x
    _atom_site_fract_y
    _atom_site_fract_z
    _atom_site_U_iso_or_equiv
    _atom_site_adp_type
    _atom_site_calc_flag
    _atom_site_refinement_flags
    _atom_site_occupancy
    _atom_site_symmetry_multiplicity
    _atom_site_disorder_assembly
    _atom_site_disorder_group
    Cl Cl1 1.11069(2) 0.02416(7) 0.213524(18) 0.03911(14) Uani d . 1 1 . .
    Cl Cl2 0.84287(2) -0.21013(7) 0.147714(18) 0.03856(14) Uani d . 1 1 . .
    O O1 0.70542(6) 0.38705(18) 0.40933(5) 0.0367(3) Uani d . 1 1 . .
    O O2 0.80594(5) 0.19883(17) 0.32491(5) 0.0305(3) Uani d . 1 1 . .
    O O3 0.96571(6) -0.16498(18) 0.38954(5) 0.0322(3) Uani d . 1 1 . .
    O O4 0.98144(6) -0.1787(2) 0.52219(5) 0.0406(4) Uani d . 1 1 . .
    N N1 0.80833(7) 0.38887(19) 0.40351(6) 0.0277(3) Uani d D 1 1 . .
    H H1N2 0.8870 -0.1436 0.4391 0.033 Uiso d RD 1 1 . .
    N N2 0.89913(7) -0.14110(19) 0.47251(5) 0.0262(3) Uani d D 1 1 . .
    H H1N1 0.8439 0.3425 0.3862 0.031 Uiso d RD 1 1 . .
    C C1 0.81828(9) 0.4614(2) 0.45255(7) 0.0315(4) Uani d . 1 1 . .
    H H1A 0.7853 0.5366 0.4597 0.038 Uiso calc R 1 1 . .
    H H1B 0.8557 0.5239 0.4517 0.038 Uiso calc R 1 1 . .
    C C2 0.75257(8) 0.3497(2) 0.38745(7) 0.0266(4) Uani d . 1 1 . .
    C C3 0.74788(8) 0.2590(2) 0.33841(7) 0.0265(4) Uani d . 1 1 . .
    H H3A 0.7195 0.1690 0.3417 0.032 Uiso calc R 1 1 . .
    H H3B 0.7329 0.3318 0.3125 0.032 Uiso calc R 1 1 . .
    C C4 0.81162(8) 0.1097(2) 0.28177(6) 0.0240(4) Uani d . 1 1 . .
    C C5 0.76696(8) 0.0977(2) 0.24538(7) 0.0267(4) Uani d . 1 1 . .
    H H5 0.7306 0.1547 0.2489 0.032 Uiso calc R 1 1 . .
    C C6 0.77682(8) 0.0000(2) 0.20357(7) 0.0289(4) Uani d . 1 1 . .
    H H6 0.7472 -0.0093 0.1788 0.035 Uiso calc R 1 1 . .
    C C7 0.83113(8) -0.0828(2) 0.19935(7) 0.0276(4) Uani d . 1 1 . .
    C C8 0.87611(8) -0.0703(2) 0.23554(7) 0.0255(4) Uani d . 1 1 . .
    H H8 0.9124 -0.1273 0.2317 0.031 Uiso calc R 1 1 . .
    C C9 0.86718(8) 0.0266(2) 0.27735(7) 0.0242(4) Uani d . 1 1 . .
    C C10 0.91217(8) 0.0476(3) 0.31990(7) 0.0338(5) Uani d . 1 1 . .
    H H10A 0.9167 0.1636 0.3263 0.041 Uiso calc R 1 1 . .
    H H10B 0.8947 -0.0011 0.3498 0.041 Uiso calc R 1 1 . .
    C C11 0.97467(8) -0.0239(2) 0.31231(7) 0.0283(4) Uani d . 1 1 . .
    C C12 1.00962(8) 0.0216(2) 0.27119(7) 0.0296(4) Uani d . 1 1 . .
    H H12 0.9936 0.0927 0.2474 0.035 Uiso calc R 1 1 . .
    C C13 1.06813(8) -0.0383(2) 0.26540(7) 0.0298(4) Uani d . 1 1 . .
    C C14 1.09288(8) -0.1440(3) 0.29985(7) 0.0317(4) Uani d . 1 1 . .
    H H14 1.1320 -0.1849 0.2953 0.038 Uiso calc R 1 1 . .
    C C15 1.05893(9) -0.1890(3) 0.34134(7) 0.0313(4) Uani d . 1 1 . .
    H H15 1.0753 -0.2604 0.3649 0.038 Uiso calc R 1 1 . .
    C C16 1.00041(8) -0.1277(2) 0.34793(7) 0.0275(4) Uani d . 1 1 . .
    C C17 0.99810(9) -0.1964(3) 0.43499(7) 0.0345(5) Uani d . 1 1 . .
    H H17A 1.0330 -0.1243 0.4370 0.041 Uiso calc R 1 1 . .
    H H17B 1.0128 -0.3081 0.4348 0.041 Uiso calc R 1 1 . .
    C C18 0.95804(9) -0.1705(2) 0.48030(7) 0.0291(4) Uani d . 1 1 . .
    C C19 0.85686(9) -0.1157(2) 0.51386(7) 0.0287(4) Uani d . 1 1 . .
    H H19A 0.8741 -0.1632 0.5440 0.034 Uiso calc R 1 1 . .
    H H19B 0.8194 -0.1736 0.5066 0.034 Uiso calc R 1 1 . .
    C C20 0.84194(8) 0.0621(2) 0.52404(7) 0.0261(4) Uani d . 1 1 . .
    C C21 0.82821(8) 0.1118(3) 0.57256(7) 0.0307(4) Uani d . 1 1 . .
    H H21 0.8297 0.0368 0.5987 0.037 Uiso calc R 1 1 . .
    C C22 0.81235(9) 0.2726(3) 0.58206(7) 0.0350(5) Uani d . 1 1 . .
    H H22 0.8037 0.3052 0.6147 0.042 Uiso calc R 1 1 . .
    C C23 0.80922(8) 0.3850(3) 0.54350(8) 0.0321(4) Uani d . 1 1 . .
    H H23 0.7985 0.4927 0.5503 0.039 Uiso calc R 1 1 . .
    C C24 0.82213(8) 0.3373(2) 0.49450(7) 0.0271(4) Uani d . 1 1 . .
    C C25 0.83856(8) 0.1760(2) 0.48543(7) 0.0264(4) Uani d . 1 1 . .
    H H25 0.8475 0.1435 0.4528 0.032 Uiso calc R 1 1 . .
    O O5 0.94522(11) 0.3414(4) 0.40875(11) 0.0418(7) Uani d PD 0.90 1 A 1
    H H1O5 0.9545 0.2931 0.4346 0.050 Uiso calc PR 0.90 1 A 1
    C C26 0.99892(15) 0.3791(5) 0.38117(9) 0.0415(7) Uani d PD 0.90 1 A 1
    H H26A 0.9904 0.4652 0.3578 0.050 Uiso calc PR 0.90 1 A 1
    H H26B 1.0123 0.2838 0.3633 0.050 Uiso calc PR 0.90 1 A 1
    H H26C 1.0303 0.4138 0.4039 0.050 Uiso calc PR 0.90 1 A 1
    O O5A 0.9587(14) 0.374(5) 0.4090(12) 0.0418(7) Uani d PD 0.10 1 B 2
    H H2O5 0.9634 0.2905 0.4254 0.050 Uiso calc PR 0.10 1 B 2
    C C26A 0.9961(18) 0.367(6) 0.3651(11) 0.0415(7) Uani d PD 0.10 1 B 2
    H H26D 0.9888 0.4625 0.3449 0.050 Uiso calc PR 0.10 1 B 2
    H H26E 0.9863 0.2711 0.3462 0.050 Uiso calc PR 0.10 1 B 2
    H H26F 1.0381 0.3642 0.3748 0.050 Uiso calc PR 0.10 1 B 2
loop_
    _atom_site_aniso_label
    _atom_site_aniso_U_11
    _atom_site_aniso_U_22
    _atom_site_aniso_U_33
    _atom_site_aniso_U_12
    _atom_site_aniso_U_13
    _atom_site_aniso_U_23
    Cl1 0.0270(2) 0.0524(3) 0.0380(3) -0.0081(2) 0.00832(19) -0.0091(2)
    Cl2 0.0337(3) 0.0480(3) 0.0339(3) -0.0041(2) 0.00026(19) -0.0116(2)
    O1 0.0250(7) 0.0434(9) 0.0417(8) 0.0047(6) 0.0079(6) -0.0067(7)
    O2 0.0183(6) 0.0437(8) 0.0294(7) 0.0064(6) 0.0010(5) -0.0059(6)
    O3 0.0221(6) 0.0499(9) 0.0245(6) 0.0021(6) -0.0020(5) -0.0013(6)
    O4 0.0343(8) 0.0595(10) 0.0279(7) 0.0096(7) -0.0066(6) 0.0019(7)
    N1 0.0236(8) 0.0284(8) 0.0311(8) 0.0029(7) 0.0014(6) 0.0015(7)
    N2 0.0254(8) 0.0302(9) 0.0230(7) 0.0009(7) -0.0009(6) -0.0013(6)
    C1 0.0290(10) 0.0283(10) 0.0372(11) 0.0017(8) -0.0014(8) -0.0044(8)
    C2 0.0242(9) 0.0240(10) 0.0315(9) 0.0042(8) 0.0035(8) 0.0059(8)
    C3 0.0185(8) 0.0298(10) 0.0313(9) 0.0057(8) 0.0024(7) 0.0050(8)
    C4 0.0216(9) 0.0264(9) 0.0241(9) -0.0010(8) 0.0028(7) 0.0051(7)
    C5 0.0184(9) 0.0314(10) 0.0302(10) 0.0002(8) 0.0002(7) 0.0092(8)
    C6 0.0232(9) 0.0359(11) 0.0276(10) -0.0049(8) -0.0033(7) 0.0064(8)
    C7 0.0261(9) 0.0306(10) 0.0260(9) -0.0053(8) 0.0020(7) 0.0013(8)
    C8 0.0208(9) 0.0279(10) 0.0277(9) -0.0002(8) 0.0029(7) 0.0043(8)
    C9 0.0194(8) 0.0284(10) 0.0247(9) -0.0012(8) 0.0021(7) 0.0058(7)
    C10 0.0218(9) 0.0515(13) 0.0280(10) 0.0097(9) -0.0010(8) -0.0040(9)
    C11 0.0196(9) 0.0398(11) 0.0256(9) 0.0026(8) -0.0024(7) -0.0082(8)
    C12 0.0233(9) 0.0364(11) 0.0290(9) 0.0024(8) -0.0018(8) -0.0056(8)
    C13 0.0212(9) 0.0383(11) 0.0300(10) -0.0042(8) 0.0019(7) -0.0109(8)
    C14 0.0186(9) 0.0406(12) 0.0359(10) 0.0022(8) -0.0019(8) -0.0131(9)
    C15 0.0248(10) 0.0374(11) 0.0317(10) 0.0055(8) -0.0048(8) -0.0076(8)
    C16 0.0207(9) 0.0356(11) 0.0262(9) -0.0002(8) -0.0017(7) -0.0074(8)
    C17 0.0294(10) 0.0463(13) 0.0278(10) 0.0091(9) -0.0037(8) -0.0014(9)
    C18 0.0291(10) 0.0313(11) 0.0271(10) 0.0028(8) -0.0027(8) 0.0004(8)
    C19 0.0264(9) 0.0326(11) 0.0270(9) -0.0017(8) 0.0027(7) 0.0020(8)
    C20 0.0177(8) 0.0335(10) 0.0271(9) -0.0020(8) -0.0015(7) -0.0035(8)
    C21 0.0236(9) 0.0434(12) 0.0251(9) -0.0008(9) -0.0002(7) 0.0004(8)
    C22 0.0286(10) 0.0494(13) 0.0271(10) 0.0025(9) 0.0009(8) -0.0109(9)
    C23 0.0235(9) 0.0346(11) 0.0383(11) 0.0034(9) -0.0017(8) -0.0098(9)
    C24 0.0176(9) 0.0334(11) 0.0301(10) -0.0008(8) -0.0022(7) -0.0048(8)
    C25 0.0215(9) 0.0334(11) 0.0245(9) -0.0007(8) 0.0011(7) -0.0047(8)
    O5 0.0243(15) 0.0620(19) 0.0390(8) 0.0036(10) -0.0010(10) 0.0116(10)
    C26 0.0367(13) 0.0549(17) 0.0330(17) -0.0057(12) -0.0024(16) 0.0023(19)
    O5A 0.0243(15) 0.0620(19) 0.0390(8) 0.0036(10) -0.0010(10) 0.0116(10)
    C26A 0.0367(13) 0.0549(17) 0.0330(17) -0.0057(12) -0.0024(16) 0.0023(19)
_geom_special_details
;
All e.s.d.'s (except the e.s.d. in the dihedral angle between two l.s. planes)
are estimated using the full covariance matrix. The cell e.s.d.'s are taken
into account individually in the estimation of e.s.d.'s in distances, angles
and torsion angles; correlations between e.s.d.'s in cell parameters are only
used when they are defined by crystal symmetry. An approximate (isotropic)
treatment of cell e.s.d.'s is used for estimating e.s.d.'s involving l.s.
planes.
;
loop_
    _geom_bond_atom_site_label_1
    _geom_bond_atom_site_label_2
    _geom_bond_site_symmetry_2
    _geom_bond_distance
    _geom_bond_publ_flag
    Cl1 C13 . 1.7470(19) n
    Cl2 C7 . 1.7466(19) n
    O1 C2 . 1.229(2) n
    O2 C4 . 1.368(2) n
    O2 C3 . 1.415(2) n
    O3 C16 . 1.381(2) n
    O3 C17 . 1.430(2) n
    O4 C18 . 1.232(2) n
    N1 C2 . 1.338(2) n
    N1 C1 . 1.453(2) n
    N1 H1N1 . 0.9840 n
    N2 C18 . 1.334(2) n
    N2 C19 . 1.458(2) n
    N2 H1N2 . 0.9295 n
    C1 C24 . 1.514(3) n
    C1 H1A . 0.9700 n
    C1 H1B . 0.9700 n
    C2 C3 . 1.507(3) n
    C3 H3A . 0.9700 n
    C3 H3B . 0.9700 n
    C4 C5 . 1.384(3) n
    C4 C9 . 1.404(3) n
    C5 C6 . 1.389(3) n
    C5 H5 . 0.9300 n
    C6 C7 . 1.378(3) n
    C6 H6 . 0.9300 n
    C7 C8 . 1.386(3) n
    C8 C9 . 1.383(3) n
    C8 H8 . 0.9300 n
    C9 C10 . 1.516(3) n
    C10 C11 . 1.508(3) n
    C10 H10A . 0.9700 n
    C10 H10B . 0.9700 n
    C11 C12 . 1.390(3) n
    C11 C16 . 1.395(3) n
    C12 C13 . 1.386(3) n
    C12 H12 . 0.9300 n
    C13 C14 . 1.375(3) n
    C14 C15 . 1.385(3) n
    C14 H14 . 0.9300 n
    C15 C16 . 1.392(3) n
    C15 H15 . 0.9300 n
    C17 C18 . 1.511(3) n
    C17 H17A . 0.9700 n
    C17 H17B . 0.9700 n
    C19 C20 . 1.517(3) n
    C19 H19A . 0.9700 n
    C19 H19B . 0.9700 n
    C20 C21 . 1.390(3) n
    C20 C25 . 1.391(3) n
    C21 C22 . 1.385(3) n
    C21 H21 . 0.9300 n
    C22 C23 . 1.382(3) n
    C22 H22 . 0.9300 n
    C23 C24 . 1.394(3) n
    C23 H23 . 0.9300 n
    C24 C25 . 1.391(3) n
    C25 H25 . 0.9300 n
    O5 C26 . 1.425(3) n
    O5 H1O5 . 0.8200 n
    C26 H26A . 0.9600 n
    C26 H26B . 0.9600 n
    C26 H26C . 0.9600 n
    O5A C26A . 1.430(19) n
    O5A H2O5 . 0.8200 n
    C26A H26D . 0.9600 n
    C26A H26E . 0.9600 n
    C26A H26F . 0.9600 n
loop_
    _geom_angle_atom_site_label_1
    _geom_angle_atom_site_label_2
    _geom_angle_atom_site_label_3
    _geom_angle_site_symmetry_1
    _geom_angle_site_symmetry_3
    _geom_angle
    _geom_angle_publ_flag
    C4 O2 C3 . . 118.82(14) n
    C16 O3 C17 . . 116.49(14) n
    C2 N1 C1 . . 121.63(16) n
    C2 N1 H1N1 . . 119.0 n
    C1 N1 H1N1 . . 117.4 n
    C18 N2 C19 . . 121.82(15) n
    C18 N2 H1N2 . . 115.1 n
    C19 N2 H1N2 . . 123.0 n
    N1 C1 C24 . . 113.56(16) n
    N1 C1 H1A . . 108.9 n
    C24 C1 H1A . . 108.9 n
    N1 C1 H1B . . 108.9 n
    C24 C1 H1B . . 108.9 n
    H1A C1 H1B . . 107.7 n
    O1 C2 N1 . . 124.17(18) n
    O1 C2 C3 . . 118.49(17) n
    N1 C2 C3 . . 117.30(16) n
    O2 C3 C2 . . 109.29(15) n
    O2 C3 H3A . . 109.8 n
    C2 C3 H3A . . 109.8 n
    O2 C3 H3B . . 109.8 n
    C2 C3 H3B . . 109.8 n
    H3A C3 H3B . . 108.3 n
    O2 C4 C5 . . 124.25(16) n
    O2 C4 C9 . . 114.12(15) n
    C5 C4 C9 . . 121.62(17) n
    C4 C5 C6 . . 119.53(17) n
    C4 C5 H5 . . 120.2 n
    C6 C5 H5 . . 120.2 n
    C7 C6 C5 . . 118.96(17) n
    C7 C6 H6 . . 120.5 n
    C5 C6 H6 . . 120.5 n
    C6 C7 C8 . . 121.69(18) n
    C6 C7 Cl2 . . 119.10(14) n
    C8 C7 Cl2 . . 119.19(15) n
    C9 C8 C7 . . 120.19(17) n
    C9 C8 H8 . . 119.9 n
    C7 C8 H8 . . 119.9 n
    C8 C9 C4 . . 118.01(16) n
    C8 C9 C10 . . 125.23(16) n
    C4 C9 C10 . . 116.75(16) n
    C11 C10 C9 . . 116.76(16) n
    C11 C10 H10A . . 108.1 n
    C9 C10 H10A . . 108.1 n
    C11 C10 H10B . . 108.1 n
    C9 C10 H10B . . 108.1 n
    H10A C10 H10B . . 107.3 n
    C12 C11 C16 . . 118.45(17) n
    C12 C11 C10 . . 120.39(18) n
    C16 C11 C10 . . 121.00(17) n
    C13 C12 C11 . . 120.43(19) n
    C13 C12 H12 . . 119.8 n
    C11 C12 H12 . . 119.8 n
    C14 C13 C12 . . 121.06(18) n
    C14 C13 Cl1 . . 120.10(14) n
    C12 C13 Cl1 . . 118.83(16) n
    C13 C14 C15 . . 119.22(17) n
    C13 C14 H14 . . 120.4 n
    C15 C14 H14 . . 120.4 n
    C14 C15 C16 . . 120.21(19) n
    C14 C15 H15 . . 119.9 n
    C16 C15 H15 . . 119.9 n
    O3 C16 C15 . . 122.18(17) n
    O3 C16 C11 . . 117.25(16) n
    C15 C16 C11 . . 120.58(18) n
    O3 C17 C18 . . 111.27(15) n
    O3 C17 H17A . . 109.4 n
    C18 C17 H17A . . 109.4 n
    O3 C17 H17B . . 109.4 n
    C18 C17 H17B . . 109.4 n
    H17A C17 H17B . . 108.0 n
    O4 C18 N2 . . 123.83(18) n
    O4 C18 C17 . . 118.33(17) n
    N2 C18 C17 . . 117.84(16) n
    N2 C19 C20 . . 114.22(15) n
    N2 C19 H19A . . 108.7 n
    C20 C19 H19A . . 108.7 n
    N2 C19 H19B . . 108.7 n
    C20 C19 H19B . . 108.7 n
    H19A C19 H19B . . 107.6 n
    C21 C20 C25 . . 118.80(18) n
    C21 C20 C19 . . 119.64(17) n
    C25 C20 C19 . . 121.47(16) n
    C22 C21 C20 . . 120.21(19) n
    C22 C21 H21 . . 119.9 n
    C20 C21 H21 . . 119.9 n
    C23 C22 C21 . . 120.62(18) n
    C23 C22 H22 . . 119.7 n
    C21 C22 H22 . . 119.7 n
    C22 C23 C24 . . 120.08(19) n
    C22 C23 H23 . . 120.0 n
    C24 C23 H23 . . 120.0 n
    C25 C24 C23 . . 118.84(18) n
    C25 C24 C1 . . 121.56(17) n
    C23 C24 C1 . . 119.60(18) n
    C24 C25 C20 . . 121.43(17) n
    C24 C25 H25 . . 119.3 n
    C20 C25 H25 . . 119.3 n
    C26 O5 H1O5 . . 109.5 n
    C26A O5A H2O5 . . 109.5 n
    O5A C26A H26D . . 109.5 n
    O5A C26A H26E . . 109.5 n
    H26D C26A H26E . . 109.5 n
    O5A C26A H26F . . 109.5 n
    H26D C26A H26F . . 109.5 n
    H26E C26A H26F . . 109.5 n
loop_
    _geom_hbond_atom_site_label_d
    _geom_hbond_atom_site_label_h
    _geom_hbond_atom_site_label_a
    _geom_hbond_site_symmetry_d
    _geom_hbond_site_symmetry_h
    _geom_hbond_site_symmetry_a
    _geom_hbond_distance_dh
    _geom_hbond_distance_ha
    _geom_hbond_distance_da
    _geom_hbond_angle_dha
    _geom_hbond_publ_flag
    N1 H1N1 O5 ? ? ? 0.98 2.31 3.039(3) 130 yes
    N2 H1N2 O1 . . 8_755 0.93 2.20 2.860(2) 128 yes
    O5 H1O5 O4 . . 5_756 0.82 2.05 2.789(3) 150 yes
    C26A H26F Cl2 . . 3_755 0.96 2.74 3.616(3) 149 yes
_iucr_refine_instructions_details
;
TITL ms in Pbca
CELL  1.54178  21.9905   8.1864  26.6760   90.000   90.000   90.000
ZERR     8.00   0.0003   0.0001   0.0003    0.000    0.000    0.000
LATT   1
SYMM  1/2 - X, - Y, 1/2 + Z
SYMM  - X, 1/2 + Y, 1/2 - Z
SYMM  1/2 + X, 1/2 - Y, - Z
SFAC  C    H    N    O    CL
UNIT 208 208 16 40 16
LIST 4 ! automatically inserted. Change 6 to 4 for CHECKCIF!!
MERG   2
dfix 1.00 0.02 N1 H1N1 N2 H1N2
dfix 1.406 0.02 o5 C26 o5a c26a
eadp o5 o5a
eadp c26 c26a
FMAP   2
PLAN   20
BOND
bond $h
htab
acta
L.S.  100
WGHT    0.035800    2.138300
FVAR       0.11993   0.94082   0.12452
MOLE    1
CL1   5    1.110688    0.024161    0.213524    11.00000    0.02701    0.05236 =
         0.03795   -0.00905    0.00832   -0.00805
CL2   5    0.842873   -0.210129    0.147714    11.00000    0.03375    0.04803 =
         0.03390   -0.01156    0.00026   -0.00410
O1    4    0.705418    0.387046    0.409326    11.00000    0.02504    0.04342 =
         0.04172   -0.00672    0.00789    0.00468
O2    4    0.805944    0.198835    0.324911    11.00000    0.01833    0.04367 =
         0.02945   -0.00592    0.00101    0.00638
O3    4    0.965707   -0.164978    0.389541    11.00000    0.02208    0.04986 =
         0.02451   -0.00134   -0.00201    0.00206
O4    4    0.981437   -0.178663    0.522186    11.00000    0.03433    0.05953 =
         0.02795    0.00189   -0.00655    0.00958
N1    3    0.808325    0.388867    0.403513    11.00000    0.02361    0.02837 =
         0.03106    0.00148    0.00136    0.00295
AFIX   3
H1N2  2    0.886979   -0.143645    0.439142    11.00000   -1.20000
AFIX   0
N2    3    0.899133   -0.141096    0.472506    11.00000    0.02536    0.03022 =
         0.02305   -0.00130   -0.00088    0.00087
AFIX   3
H1N1  2    0.843880    0.342532    0.386208    11.00000   -1.20000
AFIX   0
C1    1    0.818283    0.461391    0.452552    11.00000    0.02900    0.02831 =
         0.03717   -0.00444   -0.00138    0.00166
AFIX  23
H1A   2    0.785322    0.536636    0.459673    11.00000   -1.20000
H1B   2    0.855745    0.523888    0.451731    11.00000   -1.20000
AFIX   0
C2    1    0.752572    0.349651    0.387453    11.00000    0.02425    0.02404 =
         0.03148    0.00592    0.00355    0.00424
C3    1    0.747880    0.259046    0.338408    11.00000    0.01849    0.02982 =
         0.03126    0.00503    0.00241    0.00572
AFIX  23
H3A   2    0.719494    0.168996    0.341716    11.00000   -1.20000
H3B   2    0.732908    0.331850    0.312510    11.00000   -1.20000
AFIX   0
C4    1    0.811624    0.109719    0.281770    11.00000    0.02159    0.02637 =
         0.02413    0.00513    0.00275   -0.00101
C5    1    0.766957    0.097729    0.245382    11.00000    0.01841    0.03138 =
         0.03021    0.00921    0.00021    0.00016
AFIX  43
H5    2    0.730610    0.154661    0.248898    11.00000   -1.20000
AFIX   0
C6    1    0.776818    0.000031    0.203572    11.00000    0.02317    0.03586 =
         0.02756    0.00636   -0.00331   -0.00494
AFIX  43
H6    2    0.747229   -0.009317    0.178829    11.00000   -1.20000
AFIX   0
C7    1    0.831129   -0.082789    0.199346    11.00000    0.02609    0.03058 =
         0.02602    0.00129    0.00202   -0.00535
C8    1    0.876108   -0.070311    0.235536    11.00000    0.02083    0.02791 =
         0.02774    0.00426    0.00287   -0.00020
AFIX  43
H8    2    0.912399   -0.127273    0.231686    11.00000   -1.20000
AFIX   0
C9    1    0.867184    0.026575    0.277348    11.00000    0.01936    0.02839 =
         0.02474    0.00583    0.00206   -0.00123
C10   1    0.912170    0.047630    0.319901    11.00000    0.02178    0.05150 =
         0.02799   -0.00400   -0.00099    0.00973
AFIX  23
H10A  2    0.916679    0.163614    0.326342    11.00000   -1.20000
H10B  2    0.894748   -0.001095    0.349773    11.00000   -1.20000
AFIX   0
C11   1    0.974669   -0.023889    0.312307    11.00000    0.01961    0.03979 =
         0.02558   -0.00815   -0.00243    0.00265
C12   1    1.009620    0.021617    0.271185    11.00000    0.02329    0.03643 =
         0.02900   -0.00558   -0.00180    0.00238
AFIX  43
H12   2    0.993623    0.092717    0.247407    11.00000   -1.20000
AFIX   0
C13   1    1.068130   -0.038268    0.265398    11.00000    0.02122    0.03829 =
         0.03002   -0.01089    0.00186   -0.00417
C14   1    1.092880   -0.144048    0.299845    11.00000    0.01858    0.04056 =
         0.03595   -0.01308   -0.00192    0.00218
AFIX  43
H14   2    1.131960   -0.184910    0.295336    11.00000   -1.20000
AFIX   0
C15   1    1.058929   -0.189035    0.341339    11.00000    0.02479    0.03737 =
         0.03169   -0.00758   -0.00479    0.00555
AFIX  43
H15   2    1.075268   -0.260436    0.364874    11.00000   -1.20000
AFIX   0
C16   1    1.000413   -0.127706    0.347933    11.00000    0.02072    0.03558 =
         0.02622   -0.00739   -0.00174   -0.00018
C17   1    0.998097   -0.196428    0.434991    11.00000    0.02938    0.04630 =
         0.02784   -0.00141   -0.00373    0.00907
AFIX  23
H17A  2    1.033018   -0.124335    0.437003    11.00000   -1.20000
H17B  2    1.012845   -0.308097    0.434797    11.00000   -1.20000
AFIX   0
C18   1    0.958040   -0.170472    0.480299    11.00000    0.02906    0.03127 =
         0.02709    0.00042   -0.00270    0.00283
C19   1    0.856856   -0.115718    0.513862    11.00000    0.02641    0.03264 =
         0.02700    0.00198    0.00266   -0.00172
AFIX  23
H19A  2    0.874107   -0.163172    0.543993    11.00000   -1.20000
H19B  2    0.819386   -0.173558    0.506578    11.00000   -1.20000
AFIX   0
C20   1    0.841937    0.062114    0.524041    11.00000    0.01766    0.03348 =
         0.02706   -0.00354   -0.00151   -0.00200
C21   1    0.828212    0.111798    0.572561    11.00000    0.02364    0.04344 =
         0.02513    0.00044   -0.00021   -0.00085
AFIX  43
H21   2    0.829682    0.036845    0.598731    11.00000   -1.20000
AFIX   0
C22   1    0.812353    0.272593    0.582061    11.00000    0.02857    0.04937 =
         0.02713   -0.01095    0.00095    0.00252
AFIX  43
H22   2    0.803735    0.305197    0.614693    11.00000   -1.20000
AFIX   0
C23   1    0.809215    0.385038    0.543502    11.00000    0.02353    0.03460 =
         0.03829   -0.00975   -0.00170    0.00340
AFIX  43
H23   2    0.798471    0.492680    0.550266    11.00000   -1.20000
AFIX   0
C24   1    0.822132    0.337317    0.494499    11.00000    0.01764    0.03341 =
         0.03014   -0.00484   -0.00220   -0.00082
C25   1    0.838558    0.175976    0.485429    11.00000    0.02145    0.03337 =
         0.02451   -0.00472    0.00108   -0.00068
AFIX  43
H25   2    0.847480    0.143480    0.452843    11.00000   -1.20000
AFIX   0
MOLE    2
PART 1
O5    4    0.945223    0.341385    0.408748    10.90000    0.02432    0.06205 =
         0.03899    0.01163   -0.00100    0.00359
AFIX  83
H1O5  2    0.954454    0.293144    0.434591    10.90000   -1.20000
AFIX   0
C26   1    0.998922    0.379132    0.381167    10.90000    0.03668    0.05495 =
         0.03302    0.00225   -0.00244   -0.00575
AFIX 137
H26A  2    0.990406    0.465215    0.357759    10.90000   -1.20000
H26B  2    1.012269    0.283845    0.363308    10.90000   -1.20000
H26C  2    1.030260    0.413761    0.403856    10.90000   -1.20000
AFIX   0
PART 2
O5A   4    0.958709    0.374174    0.408985    10.10000    0.02432    0.06205 =
         0.03899    0.01163   -0.00100    0.00359
AFIX  83
H2O5  2    0.963380    0.290483    0.425430    10.10000   -1.20000
AFIX   0
C26A  1    0.996058    0.367429    0.365136    10.10000    0.03668    0.05495 =
         0.03302    0.00225   -0.00244   -0.00575
AFIX 137
H26D  2    0.988834    0.462462    0.344910    10.10000   -1.20000
H26E  2    0.986327    0.271132    0.346231    10.10000   -1.20000
H26F  2    1.038079    0.364166    0.374838    10.10000   -1.20000
HKLF    4
REM  ms in Pbca
REM R1 =  0.0326 for   3364 Fo > 4sig(Fo)  and  0.0449 for all   4099 data
REM    326 parameters refined using      4 restraints
END
WGHT      0.0356      2.1488
REM Highest difference peak  0.197,  deepest hole -0.214,  1-sigma level  0.041
Q1    1   0.8323 -0.1408  0.1776  11.00000  0.05    0.20
Q2    1   0.8301  0.3629  0.5220  11.00000  0.05    0.19
Q3    1   0.8463  0.1007  0.5477  11.00000  0.05    0.17
Q4    1   0.7971  0.1486  0.2541  11.00000  0.05    0.17
Q5    1   0.8477  0.1048  0.2725  11.00000  0.05    0.17
Q6    1   0.8256  0.2493  0.4881  11.00000  0.05    0.17
;
data_global
_journal_date_recd_electronic     2012-02-06
_journal_date_accepted     2012-02-16
_journal_name_full     'Acta Crystallographica, Section E'
_journal_year     2012
_journal_volume     68
_journal_issue      3
_journal_page_first     o805
_journal_page_last     o806
_journal_paper_category     QO
_journal_paper_doi     10.1107/S1600536812007052
_journal_coeditor_code     GK2457
_publ_contact_author_name     'Michaela Pojarov\'a'
_publ_contact_author_address
;
Institute of Physics, ASCR, v.v.i.
Na Slovance 2
182 21 Prague 8
Czech Republic
;
_publ_contact_author_email     'pojarova@fzu.cz'
_publ_contact_author_fax     '+420233343184'
_publ_contact_author_phone     '+420220318484'
_publ_section_title
;\
10,16-Dichloro-6,20-dioxa-3,23-diazatetracyclo[23.3.1.0^7,12^.0^14,19^]\
nonacosa-1(29),7,9,11,14(19),15,17,25,27-nonaene-4,22-dione methanol
monosolvate
;
loop_
    _publ_author_name
    _publ_author_footnote
    _publ_author_address
    'Pojarov\'a, Michaela' .
;
Institute of Physics of the ASCR, Na Slovance 2, 182 21 Prague 8
Czech Republic
;
    'Du\<sek, Michal' .
;
Institute of Physics of the ASCR, Na Slovance 2, 182 21 Prague 8
Czech Republic
;
    'Sedl\'akov\'a, Zde\<nka' .
;
Institue of Macromolecular Chemistry, ASCR v.v.i.
Heyrovsk\'eho n\'am. 2
16202 Prague 6
Czech Republic
;
    'Makrl\'ik, Emanuel' ?
;
Faculty of Environmental Sciences
Czech University of Life Sciences
Kam\'yck\'a 129
165 21 Prague 6
Czech Republic
;
