# Supplementary material for: 10,16-Dichloro-6,20-dioxa-3,23-diaza­tetra­cyclo­[23.3.1.07,12.014,19]nona­cosa-1(29),7,9,11,14(19),15,17,25,27-nona­ene-4,22-dione methanol monosolvate
Source: Acta Crystallogr Sect E Struct Rep Online. 2012 Feb 24;68(Pt 3):o805–6. doi: 10.1107/S1600536812007052 (PMC3297870; doi:10.1107/S1600536812007052)
Supplement: Supplementary file 2 [file e-68-0o805-Isup2.hkl]

# 
# h,k,l, Fc-squared, Fo-squared, sigma(Fo-squared) and status flag 
# 
data_I
_shelx_title ' ms in Pbca' 
_shelx_refln_list_code          4 
_shelx_F_calc_maximum      347.58 
_exptl_crystal_F_000      2160.00 
_reflns_d_resolution_high  0.8500 
 
loop_ 
 _symmetry_equiv_pos_as_xyz 
 'x, y, z' 
 '-x+1/2, -y, z+1/2' 
 '-x, y+1/2, -z+1/2' 
 'x+1/2, -y+1/2, -z' 
 '-x, -y, -z' 
 'x-1/2, y, -z-1/2' 
 'x, -y-1/2, z-1/2' 
 '-x-1/2, y-1/2, z' 
 
_cell_length_a    21.9905 
_cell_length_b     8.1864 
_cell_length_c    26.6760 
_cell_angle_alpha  90.000 
_cell_angle_beta   90.000 
_cell_angle_gamma  90.000 
 
_shelx_F_squared_multiplier     1.000 
 
loop_ 
 _refln_index_h 
 _refln_index_k 
 _refln_index_l 
 _refln_F_squared_calc 
 _refln_F_squared_meas 
 _refln_F_squared_sigma 
 _refln_observed_status 
   2   0   0     3476.28     3277.27     76.47 o 
   4   0   0      191.71      198.83     41.71 o 
   6   0   0   112745.68   113184.47   2678.34 o 
   8   0   0      385.44      556.18     90.38 o 
  10   0   0     7969.79     9433.45    345.52 o 
  12   0   0     8996.29     9663.56    392.80 o 
  14   0   0    10465.90    10757.27    114.86 o 
  16   0   0     1842.56     1734.92     57.87 o 
  18   0   0     1523.99     1410.76     70.66 o 
  20   0   0     5271.05     5467.06    169.76 o 
  22   0   0      784.34      925.14    178.32 o 
  24   0   0      151.57      151.22     81.69 o 
   2   1   0     3108.93     2928.89    107.84 o 
   4   1   0    16606.26    16001.94    171.39 o 
   6   1   0    23122.05    22205.97    483.87 o 
   8   1   0    13003.76    13308.48    202.03 o 
  10   1   0    41240.94    44431.85    949.32 o 
  12   1   0      782.28      658.87     83.41 o 
  14   1   0    13442.59    13840.99    103.94 o 
  16   1   0      220.26      212.20     20.28 o 
  18   1   0     7164.93     7187.77    111.57 o 
  20   1   0     3409.37     3731.68    108.72 o 
  22   1   0     1150.21     1190.36     72.30 o 
  24   1   0     1106.08     1172.40     56.57 o 
   0   2   0      478.15      702.88     80.30 o 
   2   2   0      249.61      271.06     30.74 o 
   4   2   0    18626.75    18051.88    236.95 o 
   6   2   0    11455.81    11377.14    163.30 o 
   8   2   0    12155.12    13051.59    234.11 o 
  10   2   0    17181.89    16783.82    263.38 o 
  12   2   0     4710.65     4773.77     66.59 o 
  14   2   0       56.04       39.60     16.19 o 
  16   2   0      191.53      183.89     22.71 o 
  18   2   0     1678.46     1821.83     57.40 o 
  20   2   0     5502.11     5698.04    116.36 o 
  22   2   0       30.40       34.96     28.14 o 
  24   2   0      517.53      539.04     47.24 o 
   2   3   0     1452.37     1507.28     72.09 o 
   4   3   0     5391.91     5264.65    145.63 o 
   6   3   0     2360.13     2345.09     71.13 o 
   8   3   0     5481.40     5425.69    106.91 o 
  10   3   0     7804.75     8303.97    133.37 o 
  12   3   0     2828.89     3038.44     87.46 o 
  14   3   0     5652.14     5957.06     97.91 o 
  16   3   0       22.12       31.30     20.34 o 
  18   3   0      154.40      126.30     24.12 o 
  20   3   0     1101.53     1122.86     49.06 o 
  22   3   0      226.06      189.30     33.21 o 
  24   3   0      143.24      153.09     38.34 o 
   0   4   0     8309.83     8942.62    327.45 o 
   2   4   0      130.61      167.02     37.40 o 
   4   4   0     4544.25     4185.76    184.64 o 
   6   4   0     2231.29     2511.41     94.74 o 
   8   4   0     6369.37     6596.82     73.49 o 
  10   4   0     1162.17     1332.78     50.56 o 
  12   4   0      154.55      213.36     26.95 o 
  14   4   0        9.51       37.21     26.21 o 
  16   4   0      203.88      188.95     43.86 o 
  18   4   0      653.36      584.04     57.05 o 
  20   4   0      977.78      907.41     80.58 o 
  22   4   0     2877.85     2805.15     77.87 o 
   2   5   0      772.10      730.87     31.79 o 
   4   5   0      633.08      660.31     31.03 o 
   6   5   0     1017.18      884.90     31.97 o 
   8   5   0        1.55      -19.18     19.18 o 
  10   5   0       27.80       39.52     23.63 o 
  12   5   0      215.11      221.84     33.58 o 
  14   5   0        0.20       15.50     47.76 o 
  16   5   0     1588.62     1592.09     85.94 o 
  18   5   0      138.87      132.27     46.61 o 
  20   5   0     1581.37     1492.92     67.94 o 
  22   5   0      342.96      387.93     65.35 o 
   0   6   0     8906.54     8621.21    145.11 o 
   2   6   0     8242.17     8281.23     94.12 o 
   4   6   0      345.39      385.44     25.72 o 
   6   6   0      399.00      376.53     28.96 o 
   8   6   0      615.32      683.66     42.26 o 
  10   6   0       66.45      106.40     37.31 o 
  12   6   0      636.81      636.94     51.34 o 
  14   6   0      455.44      508.89     57.29 o 
  16   6   0      229.31      184.85     33.71 o 
  18   6   0      835.75      850.38     63.00 o 
  20   6   0        9.94      -21.00     28.31 o 
   2   7   0        6.81       10.32     22.59 o 
   4   7   0      136.07       87.58     25.21 o 
   6   7   0      416.17      405.60     36.70 o 
   8   7   0        1.88       72.31     37.82 o 
  10   7   0     2277.26     2246.08    108.31 o 
  12   7   0     5058.00     5330.79    171.65 o 
  14   7   0       64.71       40.68     46.80 o 
  16   7   0      772.08      752.02     68.32 o 
   0   8   0      246.68      208.08     39.09 o 
   2   8   0      728.95      772.57     47.39 o 
   4   8   0      532.09      493.75     44.50 o 
   6   8   0      400.97      349.25     37.22 o 
   8   8   0      790.06      834.83     64.98 o 
  10   8   0     1927.01     1860.51    104.59 o 
  12   8   0       60.93      -35.92    108.45 o 
  14   8   0       17.33       22.16     38.86 o 
   2   9   0       29.87      139.04     75.08 o 
   4   9   0      292.72      396.28     95.25 o 
   6   9   0        2.79        0.00     69.52 o 
   8   9   0      569.86      521.42     88.99 o 
   1   1   1    14757.21    14498.02    166.91 o 
   2   1   1      770.35      805.75     22.12 o 
   3   1   1     3974.87     3699.39     44.29 o 
   4   1   1    27186.36    27745.23    212.72 o 
   5   1   1     1866.12     1724.92     39.63 o 
   6   1   1     7769.27     7402.78     81.17 o 
   7   1   1     4640.24     4798.31     71.78 o 
   8   1   1     1401.19     1524.70     50.53 o 
   9   1   1      263.06      313.02     35.50 o 
  10   1   1     1714.74     2301.78     88.05 o 
  11   1   1      639.17      707.47     57.33 o 
  12   1   1     2056.72     2059.84     95.05 o 
  13   1   1     1858.38     2100.10     28.17 o 
  14   1   1     1021.90     1049.19     23.24 o 
  15   1   1      483.73      487.42     17.04 o 
  16   1   1     2052.90     2032.76     35.71 o 
  17   1   1     4065.53     4231.78     53.91 o 
  18   1   1       45.73       41.47     23.85 o 
  19   1   1      430.42      489.62     28.50 o 
  20   1   1     5372.29     5552.54     91.63 o 
  21   1   1      155.59      160.44     27.02 o 
  22   1   1     2202.21     2219.23     66.77 o 
  23   1   1       53.35       52.29     22.51 o 
  24   1   1      111.52      117.49     19.43 o 
  25   1   1      123.69       74.33     17.67 o 
   0   2   1    50635.38    50310.64    258.82 o 
   1   2   1    16217.67    16245.26    154.93 o 
   2   2   1    13874.08    13206.59    111.03 o 
   3   2   1        9.73       -4.45      8.43 o 
   4   2   1      372.92      316.09     16.70 o 
   5   2   1    22061.37    21882.96    241.22 o 
   6   2   1     4432.14     4629.33     86.51 o 
   7   2   1     4508.53     4665.50    116.46 o 
   8   2   1      113.79      105.13     25.70 o 
   9   2   1        5.19       -4.48     22.26 o 
  10   2   1     3595.19     3941.49    112.51 o 
  11   2   1    15367.92    15949.45    192.21 o 
  12   2   1     1831.39     2069.75     30.46 o 
  13   2   1       26.36       20.30      9.80 o 
  14   2   1      202.75      185.96     13.02 o 
  15   2   1     2740.17     2986.41     49.20 o 
  16   2   1       88.03       97.40     16.58 o 
  17   2   1     2965.44     3096.03     46.50 o 
  18   2   1     1000.82      984.73     33.10 o 
  19   2   1     2300.89     2231.93     46.81 o 
  20   2   1      430.34      426.58     27.87 o 
  21   2   1       37.02      -13.23     21.74 o 
  22   2   1      256.97      290.33     27.39 o 
  23   2   1     1201.06     1133.85     41.16 o 
  24   2   1     2343.36     2364.52     54.53 o 
  25   2   1       38.07       46.69     16.07 o 
   1   3   1    15766.72    15874.18    129.12 o 
   2   3   1     7175.11     6983.45     86.17 o 
   3   3   1     2285.35     2316.05     58.38 o 
   4   3   1     4596.55     4610.92    107.48 o 
   5   3   1      241.57      199.95     29.33 o 
   6   3   1      416.72      332.49     28.12 o 
   7   3   1      315.61      360.13     27.29 o 
   8   3   1      231.45      291.51     23.99 o 
   9   3   1     5783.57     5850.59     99.08 o 
  10   3   1      124.01      214.42     17.01 o 
  11   3   1        1.51        6.10     11.58 o 
  12   3   1     5061.30     5292.71     49.21 o 
  13   3   1     1125.27     1143.18     28.56 o 
  14   3   1       59.24       89.37     16.12 o 
  15   3   1      390.65      397.68     19.45 o 
  16   3   1      678.51      633.01     22.53 o 
  17   3   1      262.73      287.36     18.94 o 
  18   3   1      184.46      172.44     17.26 o 
  19   3   1      170.69      128.71     17.62 o 
  20   3   1     2082.09     2042.81     46.94 o 
  21   3   1        1.10      -19.43     19.43 o 
  22   3   1      704.60      658.34     42.23 o 
  23   3   1       68.24       82.34     22.32 o 
  24   3   1     4282.92     4141.73    161.16 o 
   0   4   1     9787.66     9489.74    238.70 o 
   1   4   1       88.24      129.11     28.77 o 
   2   4   1     2370.04     2417.13     74.50 o 
   3   4   1     3600.29     3327.93     87.08 o 
   4   4   1      690.01      623.66     44.47 o 
   5   4   1     6612.39     6594.16    106.19 o 
   6   4   1     1774.93     2033.95     56.47 o 
   7   4   1        8.72       43.61     13.69 o 
   8   4   1     4197.99     4319.84     44.70 o 
   9   4   1     2055.75     2044.69     33.42 o 
  10   4   1     1553.58     1547.42     31.87 o 
  11   4   1     1012.52      987.01     26.45 o 
  12   4   1      975.57     1009.06     36.28 o 
  13   4   1     1101.85     1196.94     34.56 o 
  14   4   1      100.73      107.21     21.45 o 
  15   4   1      628.76      684.86     36.37 o 
  16   4   1     1156.23     1134.18     39.25 o 
  17   4   1        6.13        1.27     22.92 o 
  18   4   1      962.53     1014.33     44.90 o 
  19   4   1        9.06      -17.29     26.87 o 
  20   4   1     1852.27     1888.66     58.84 o 
  21   4   1      253.97      269.37     29.71 o 
  22   4   1       11.35        6.76     19.96 o 
  23   4   1        3.79       47.62     35.15 o 
   1   5   1      281.68      280.35     19.69 o 
   2   5   1       15.66       10.72     13.59 o 
   3   5   1     9152.44     9457.28     73.16 o 
   4   5   1     2985.14     2891.82     36.83 o 
   5   5   1      940.46     1017.90     23.51 o 
   6   5   1      353.49      342.20     16.88 o 
   7   5   1       94.58       69.96     13.39 o 
   8   5   1     3383.83     3341.85     45.55 o 
   9   5   1      269.39      178.60     16.81 o 
  10   5   1      456.10      416.27     22.52 o 
  11   5   1      162.23      133.59     19.34 o 
  12   5   1      400.41      410.69     27.41 o 
  13   5   1     1022.86     1040.13     43.40 o 
  14   5   1     1279.95     1272.52     54.79 o 
  15   5   1      406.30      344.86     35.20 o 
  16   5   1     1178.03     1102.24     48.52 o 
  17   5   1       63.55       74.37     25.68 o 
  18   5   1     1590.39     1445.51     53.12 o 
  19   5   1      606.44      590.34     40.20 o 
  20   5   1      590.90      551.55     40.30 o 
  21   5   1      242.42      225.90     29.67 o 
  22   5   1       76.31       40.64     23.22 o 
   0   6   1     1010.97      950.02     35.69 o 
   1   6   1     5771.28     5717.20     53.77 o 
   2   6   1      338.62      304.27     15.29 o 
   3   6   1      245.66      219.02     14.55 o 
   4   6   1       33.95       32.88     11.73 o 
   5   6   1     1391.14     1281.22     28.72 o 
   6   6   1      685.97      657.29     26.61 o 
   7   6   1       26.20       34.21     18.98 o 
   8   6   1     1148.45     1203.66     34.69 o 
   9   6   1       25.64       16.51     19.78 o 
  10   6   1     8674.71     8921.14    131.68 o 
  11   6   1      155.58      148.96     26.09 o 
  12   6   1      298.98      337.23     33.91 o 
  13   6   1      348.53      333.17     30.44 o 
  14   6   1      389.66      357.32     36.33 o 
  15   6   1      199.37      163.66     32.32 o 
  16   6   1      297.19      321.70     33.32 o 
  17   6   1      318.35      336.83     36.03 o 
  18   6   1        0.67       58.15     23.65 o 
  19   6   1      779.30      683.40     36.87 o 
  20   6   1      537.04      405.88     30.95 o 
   1   7   1      345.91      330.05     21.43 o 
   2   7   1     3549.13     3576.14     51.56 o 
   3   7   1      206.61      172.14     19.59 o 
   4   7   1      579.27      527.53     24.97 o 
   5   7   1      115.09       83.07     20.80 o 
   6   7   1      823.15      895.54     38.80 o 
   7   7   1      341.84      356.86     28.15 o 
   8   7   1      145.98      102.69     22.58 o 
   9   7   1        6.53       24.87     22.55 o 
  10   7   1      201.32      177.06     28.87 o 
  11   7   1        6.63       30.06     30.68 o 
  12   7   1      106.96      191.58     37.42 o 
  13   7   1        7.35       21.35     28.02 o 
  14   7   1      114.84      128.47     38.42 o 
  15   7   1      336.05      305.50     41.19 o 
  16   7   1      176.94      175.23     31.93 o 
  17   7   1      362.30      419.29     39.44 o 
   0   8   1      548.29      549.92     44.70 o 
   1   8   1      265.25      314.86     25.31 o 
   2   8   1        4.52      -18.43     18.43 o 
   3   8   1       94.81       79.59     20.21 o 
   4   8   1     2613.65     2636.92     62.29 o 
   5   8   1       31.31       45.37     22.47 o 
   6   8   1      587.69      597.05     34.26 o 
   7   8   1      677.39      694.36     37.28 o 
   8   8   1     1135.06     1225.65     50.15 o 
   9   8   1      325.54      285.90     33.04 o 
  10   8   1       18.83        1.41     24.92 o 
  11   8   1      253.59      224.01     35.45 o 
  12   8   1        5.43      -27.81     27.81 o 
  13   8   1      461.41      564.35     56.54 o 
  14   8   1       22.41       -6.00     32.91 o 
   1   9   1      327.01      250.34     50.52 o 
   2   9   1      188.69      150.87     92.12 o 
   3   9   1        1.41       73.34    307.64 o 
   4   9   1      462.07      477.83     91.77 o 
   5   9   1       38.55      -12.66    132.09 o 
   6   9   1      326.88      411.76     53.11 o 
   7   9   1       20.08       77.65     41.57 o 
   8   9   1        3.38      -15.85     36.64 o 
   9   9   1       75.41      -41.78     41.78 o 
   0   0   2     7971.44     7787.86    118.88 o 
   1   0   2    10037.92    10000.10    131.74 o 
   2   0   2      217.81      228.76     15.08 o 
   3   0   2      342.10      304.70     22.00 o 
   4   0   2     4229.52     4357.48     76.63 o 
   5   0   2    64078.47    63553.27    419.32 o 
   6   0   2    83329.39    82917.44   1328.22 o 
   7   0   2     5976.21     5509.46    226.64 o 
   8   0   2    32863.11    33582.74    384.33 o 
   9   0   2      544.15      668.89     68.77 o 
  10   0   2     3797.17     3907.87    127.37 o 
  11   0   2    29802.21    31291.02    472.85 o 
  12   0   2      268.81      238.43     55.08 o 
  13   0   2        4.27       33.46     12.74 o 
  14   0   2      358.81      532.67     21.03 o 
  15   0   2    11065.32    10872.67     89.17 o 
  16   0   2     1091.66     1110.59     34.90 o 
  17   0   2     3323.83     3354.55     66.71 o 
  18   0   2      940.10      994.42     43.44 o 
  19   0   2     5332.99     5448.19    123.29 o 
  20   0   2      825.58      793.53     60.34 o 
  21   0   2        9.81        7.36     30.25 o 
  22   0   2      782.64      885.07     58.49 o 
  23   0   2      153.70       88.32     31.41 o 
  24   0   2      114.73      118.09     29.33 o 
  25   0   2        3.03      -15.97     25.37 o 
   1   1   2      284.32      307.43     11.88 o 
   2   1   2      323.69      358.01     14.82 o 
   3   1   2    24763.73    24010.10    203.09 o 
   4   1   2    33441.10    32572.78    233.70 o 
   5   1   2      144.67       82.38     17.47 o 
   6   1   2     2106.86     2248.95     51.45 o 
   7   1   2     7305.30     7037.53     94.80 o 
   8   1   2     6997.26     7138.50    110.43 o 
   9   1   2    11166.58    11418.05    137.11 o 
  10   1   2     9041.30     9340.32    177.28 o 
  11   1   2       39.10       40.74     30.65 o 
  12   1   2      788.88      790.86     63.71 o 
  13   1   2     3213.03     3004.05     32.58 o 
  14   1   2      102.44      109.75     11.48 o 
  15   1   2       17.31       38.29     11.66 o 
  16   1   2     2992.73     3034.08     41.41 o 
  17   1   2      170.11      173.21     17.88 o 
  18   1   2      132.94       91.48     16.60 o 
  19   1   2      508.48      579.93     30.03 o 
  20   1   2     1266.47     1371.24     54.42 o 
  21   1   2       14.19       24.51     22.74 o 
  22   1   2      599.71      562.09     34.94 o 
  23   1   2     1074.16     1049.13     43.25 o 
  24   1   2      192.32      198.64     23.79 o 
  25   1   2      285.73      297.60     23.21 o 
   0   2   2    93433.08    92902.69    717.66 o 
   1   2   2     3207.46     3232.50     43.31 o 
   2   2   2    30068.99    29370.88    237.48 o 
   3   2   2    19558.52    19012.46    149.56 o 
   4   2   2      151.17      115.55     14.22 o 
   5   2   2    19881.10    19268.63    147.30 o 
   6   2   2      738.54      675.92     27.21 o 
   7   2   2      510.71      479.76     32.07 o 
   8   2   2    14591.84    14933.10    161.13 o 
   9   2   2      397.29      417.56     38.12 o 
  10   2   2     5590.38     5657.76    110.37 o 
  11   2   2       88.58      374.25    177.58 o 
  12   2   2     1317.66     1352.76     26.91 o 
  13   2   2      351.39      324.09     13.74 o 
  14   2   2     1058.80     1092.89     23.45 o 
  15   2   2     1309.08     1280.61     25.93 o 
  16   2   2      348.15      320.87     16.50 o 
  17   2   2      941.97      991.38     29.61 o 
  18   2   2     2364.60     2470.42     48.53 o 
  19   2   2      192.97      199.46     21.40 o 
  20   2   2     1572.21     1547.55     40.82 o 
  21   2   2      481.15      552.21     32.69 o 
  22   2   2       30.18        3.87     21.13 o 
  23   2   2        8.40        3.84     27.20 o 
  24   2   2      139.48      134.83     19.52 o 
  25   2   2      633.11      603.72     31.43 o 
   1   3   2      202.92      192.97     15.11 o 
   2   3   2      798.36      858.97     34.21 o 
   3   3   2     4807.87     4565.00     81.12 o 
   4   3   2      714.97      789.15     39.55 o 
   5   3   2        3.11       14.30     22.92 o 
   6   3   2       15.16       24.97     25.13 o 
   7   3   2     1071.89     1021.99     49.28 o 
   8   3   2     2765.41     3375.45     75.38 o 
   9   3   2       39.32       38.55     20.29 o 
  10   3   2       17.49       18.60     12.83 o 
  11   3   2      328.71      304.25     18.16 o 
  12   3   2     5405.80     5576.52     79.22 o 
  13   3   2      468.56      506.88     20.83 o 
  14   3   2      528.27      536.86     22.36 o 
  15   3   2     1164.58     1188.61     29.10 o 
  16   3   2     1164.49     1121.56     35.96 o 
  17   3   2     1424.95     1439.77     37.36 o 
  18   3   2      287.36      346.63     23.04 o 
  19   3   2     2610.70     2637.34     50.51 o 
  20   3   2     1394.76     1491.27     42.46 o 
  21   3   2      899.08      914.82     34.90 o 
  22   3   2      194.27      191.35     21.30 o 
  23   3   2      696.98      642.94     41.67 o 
  24   3   2       29.36       23.35     19.88 o 
   0   4   2    40610.02    40630.27    577.18 o 
   1   4   2     3570.39     3373.15     86.61 o 
   2   4   2      430.88      415.56     35.83 o 
   3   4   2     1712.93     1810.29     66.12 o 
   4   4   2     3133.91     3123.24     76.00 o 
   5   4   2      492.15      570.07     39.87 o 
   6   4   2       71.29       96.59     21.91 o 
   7   4   2     4722.61     4695.38     53.64 o 
   8   4   2     1748.14     1675.79     28.72 o 
   9   4   2      119.38      111.57     12.56 o 
  10   4   2       94.40       76.12     13.05 o 
  11   4   2      180.32      126.90     15.58 o 
  12   4   2     1076.46     1151.68     34.05 o 
  13   4   2     1640.40     1645.34     43.12 o 
  14   4   2      450.30      480.90     28.41 o 
  15   4   2      342.69      314.27     25.53 o 
  16   4   2        2.68       39.04     20.20 o 
  17   4   2       92.81       72.65     20.77 o 
  18   4   2      311.86      305.03     29.58 o 
  19   4   2      492.86      502.57     33.79 o 
  20   4   2      160.56      164.12     25.30 o 
  21   4   2      299.31      258.48     24.94 o 
  22   4   2     1040.36     1028.10     39.80 o 
  23   4   2        0.94      -17.90     26.83 o 
   1   5   2      538.27      566.01     23.98 o 
   2   5   2     5305.09     5211.08     97.90 o 
   3   5   2       15.90       12.17     13.07 o 
   4   5   2      295.68      362.95     21.57 o 
   5   5   2       57.60       43.94     10.63 o 
   6   5   2      975.03      930.17     27.56 o 
   7   5   2      169.76      153.75     13.71 o 
   8   5   2        2.50        0.17     12.48 o 
   9   5   2       14.97       27.42     13.80 o 
  10   5   2     2331.69     2453.68     51.54 o 
  11   5   2      160.46      159.31     20.25 o 
  12   5   2     4244.62     4350.45     68.27 o 
  13   5   2      161.49      198.98     28.58 o 
  14   5   2      209.53      234.60     31.05 o 
  15   5   2       93.03       80.91     27.43 o 
  16   5   2      460.72      425.04     37.62 o 
  17   5   2      683.58      721.60     39.73 o 
  18   5   2      548.48      534.22     37.31 o 
  19   5   2        0.12        4.48     24.54 o 
  20   5   2      297.51      286.20     28.72 o 
  21   5   2        4.90       -6.46     17.39 o 
  22   5   2      414.61      506.08     40.52 o 
   0   6   2      512.32      496.40     25.92 o 
   1   6   2      610.52      579.19     37.31 o 
   2   6   2        8.34       15.45     13.89 o 
   3   6   2     1191.48     1125.46     29.20 o 
   4   6   2      452.53      387.73     20.31 o 
   5   6   2       97.17       77.80     14.52 o 
   6   6   2      415.67      406.47     23.58 o 
   7   6   2      536.53      550.67     30.76 o 
   8   6   2      217.58      183.22     21.12 o 
   9   6   2      653.77      675.16     32.92 o 
  10   6   2     1015.54     1067.97     40.26 o 
  11   6   2        6.94      -24.66     24.89 o 
  12   6   2      617.47      609.46     36.01 o 
  13   6   2      140.03      153.29     30.53 o 
  14   6   2      683.66      635.00     42.04 o 
  15   6   2      426.88      368.96     37.27 o 
  16   6   2        5.81       11.44     25.79 o 
  17   6   2      263.00      264.85     27.32 o 
  18   6   2        4.64       17.66     21.88 o 
  19   6   2        5.07       -8.50     20.04 o 
  20   6   2       41.78       27.43     25.90 o 
   1   7   2      185.47      145.99     21.18 o 
   2   7   2      491.05      490.08     23.82 o 
   3   7   2      951.40      902.29     30.46 o 
   4   7   2      889.73      852.79     28.36 o 
   5   7   2      297.23      303.41     23.41 o 
   6   7   2      611.10      628.86     32.40 o 
   7   7   2       56.94       34.35     18.95 o 
   8   7   2       80.96       67.00     20.96 o 
   9   7   2       50.99       82.68     23.13 o 
  10   7   2      146.49      157.44     36.31 o 
  11   7   2      158.00      104.34     29.87 o 
  12   7   2      258.30      218.76     26.55 o 
  13   7   2      212.61      213.40     38.88 o 
  14   7   2      391.53      368.65     40.79 o 
  15   7   2       56.98       18.54     29.63 o 
  16   7   2      664.22      679.89     44.62 o 
  17   7   2       14.54       58.25     21.62 o 
   0   8   2      233.15      222.86     32.17 o 
   1   8   2      350.47      331.36     26.81 o 
   2   8   2      140.34       90.81     21.29 o 
   3   8   2        0.90       51.29     22.32 o 
   4   8   2      661.44      606.10     33.66 o 
   5   8   2        9.86      -18.83     19.42 o 
   6   8   2      147.15      139.85     25.55 o 
   7   8   2        7.33       35.53     17.21 o 
   8   8   2      394.57      396.79     33.94 o 
   9   8   2      173.06      174.20     30.29 o 
  10   8   2       23.55       20.96     32.81 o 
  11   8   2      119.77       99.91     31.57 o 
  12   8   2      176.45      118.45     32.75 o 
  13   8   2        3.80       30.15     28.18 o 
  14   8   2       38.17       54.40     27.19 o 
   1   9   2      199.17      138.96     75.56 o 
   2   9   2       85.37       24.76     40.64 o 
   3   9   2      481.41      543.53     61.01 o 
   4   9   2        3.12      -17.36     38.63 o 
   5   9   2        0.56      -25.69     60.64 o 
   6   9   2      566.75      666.07     74.42 o 
   7   9   2       66.78      106.09     40.85 o 
   8   9   2       30.43      -36.47     36.47 o 
   9   9   2        1.24       18.28     40.48 o 
   1   1   3      608.58      534.76     15.59 o 
   2   1   3     1818.10     1734.02     32.39 o 
   3   1   3    13432.81    13387.16    120.50 o 
   4   1   3    29024.39    27980.48    197.37 o 
   5   1   3     4944.95     4922.76     70.42 o 
   6   1   3     2389.85     2176.90     52.37 o 
   7   1   3    11745.62    11075.11    155.20 o 
   8   1   3     8650.57     8751.52    125.47 o 
   9   1   3      712.53      593.68     41.05 o 
  10   1   3     1062.64      862.21     50.12 o 
  11   1   3     3775.57     3894.34    102.15 o 
  12   1   3     4452.65     4457.76     81.79 o 
  13   1   3      858.34      931.52     20.42 o 
  14   1   3       83.03       91.84     11.10 o 
  15   1   3     4778.19     4916.68     47.41 o 
  16   1   3       59.84       48.47     12.51 o 
  17   1   3      686.57      641.97     22.65 o 
  18   1   3     2860.31     2987.91     48.86 o 
  19   1   3     6289.01     6427.02     83.96 o 
  20   1   3     3812.12     4063.34     75.54 o 
  21   1   3     1079.38     1168.65     47.96 o 
  22   1   3      371.26      355.28     30.94 o 
  23   1   3      839.95      834.59     39.22 o 
  24   1   3     1373.99     1369.52     46.31 o 
  25   1   3      256.89      251.82     21.32 o 
   0   2   3   120813.16   115908.39    591.68 o 
   1   2   3    37639.34    37328.54    189.14 o 
   2   2   3      489.85      676.79     27.18 o 
   3   2   3    22478.15    21981.51    113.66 o 
   4   2   3    21553.05    20869.06    136.40 o 
   5   2   3     4730.42     4832.26     71.70 o 
   6   2   3     2484.93     2410.87     55.11 o 
   7   2   3     1269.32     1220.89     44.91 o 
   8   2   3      681.42      755.68     41.39 o 
   9   2   3     5858.40     6545.07    149.65 o 
  10   2   3      270.92      334.31     35.13 o 
  11   2   3     1195.40     1185.38     50.78 o 
  12   2   3       23.64       57.08     11.09 o 
  13   2   3     1145.97     1159.03     24.23 o 
  14   2   3     1333.08     1353.01     25.58 o 
  15   2   3       70.03       60.66     10.99 o 
  16   2   3      338.79      324.48     17.01 o 
  17   2   3       19.20       19.21     14.74 o 
  18   2   3      576.23      571.98     27.95 o 
  19   2   3       85.57      112.19     20.04 o 
  20   2   3     2353.55     2439.58     51.64 o 
  21   2   3        5.58       -7.16     18.36 o 
  22   2   3       53.28       43.07     22.10 o 
  23   2   3     1790.47     1694.47     53.16 o 
  24   2   3       44.32       19.91     18.80 o 
  25   2   3       30.66       62.62     17.08 o 
   1   3   3     5947.23     6086.94     89.11 o 
   2   3   3      144.79      269.93     21.98 o 
   3   3   3      533.55      528.28     29.82 o 
   4   3   3     5788.49     5878.78     91.84 o 
   5   3   3      516.42      463.05     36.64 o 
   6   3   3      172.35      141.14     23.84 o 
   7   3   3    14743.56    15044.43    164.53 o 
   8   3   3     1091.06     1144.87     53.92 o 
   9   3   3     2857.09     2617.74     69.31 o 
  10   3   3      201.76      292.58     16.69 o 
  11   3   3      506.81      532.64     20.82 o 
  12   3   3       94.06      110.56     14.02 o 
  13   3   3     6176.38     6060.90     60.73 o 
  14   3   3     1229.63     1154.43     29.70 o 
  15   3   3     1052.48     1129.17     31.35 o 
  16   3   3      847.95      835.75     28.08 o 
  17   3   3     2516.76     2467.95     45.76 o 
  18   3   3     2164.39     2115.63     44.59 o 
  19   3   3       68.48      126.12     19.65 o 
  20   3   3     2232.18     2195.17     50.82 o 
  21   3   3      120.40      114.28     19.16 o 
  22   3   3     1494.58     1572.54     49.76 o 
  23   3   3        0.19      -18.99     22.23 o 
  24   3   3       70.72       53.42     19.90 o 
   0   4   3       49.88       44.29     31.66 o 
   1   4   3     1701.97     1712.30     63.45 o 
   2   4   3     4252.67     4332.30     97.86 o 
   3   4   3       73.45       68.02     21.26 o 
   4   4   3      605.76      644.97     38.62 o 
   5   4   3       35.55       21.54     22.48 o 
   6   4   3      228.77      208.07     23.75 o 
   7   4   3    10640.29    11115.35     87.26 o 
   8   4   3      163.49       97.51     11.56 o 
   9   4   3      326.63      308.66     15.12 o 
  10   4   3     5677.25     5587.60     59.29 o 
  11   4   3       57.74       29.89     14.83 o 
  12   4   3       34.20       32.97     16.71 o 
  13   4   3        4.75       27.22     17.71 o 
  14   4   3      305.16      290.07     22.61 o 
  15   4   3     1495.95     1607.14     41.78 o 
  16   4   3       15.93       10.03     21.69 o 
  17   4   3       72.85       81.34     21.57 o 
  18   4   3       24.78        5.78     20.04 o 
  19   4   3       10.69        0.30     24.63 o 
  20   4   3       44.12       30.30     20.51 o 
  21   4   3      861.98      867.95     37.17 o 
  22   4   3      105.64       98.72     23.13 o 
  23   4   3       88.07      221.28     45.60 o 
   1   5   3      268.83      200.35     16.49 o 
   2   5   3     5686.53     5719.92     62.70 o 
   3   5   3      290.66      223.15     14.98 o 
   4   5   3      595.67      631.35     22.19 o 
   5   5   3       14.54        4.83     11.85 o 
   6   5   3      494.74      414.92     18.68 o 
   7   5   3     1065.74     1008.48     25.84 o 
   8   5   3     1025.89     1098.56     29.20 o 
   9   5   3      164.74      162.91     16.76 o 
  10   5   3      134.00      153.96     19.50 o 
  11   5   3        1.83       32.80     19.20 o 
  12   5   3      581.37      648.57     35.20 o 
  13   5   3      781.13      770.35     41.54 o 
  14   5   3      271.85      287.50     30.73 o 
  15   5   3     1109.73     1185.79     46.82 o 
  16   5   3     1824.50     1806.00     53.00 o 
  17   5   3        0.20       36.18     21.29 o 
  18   5   3      527.78      507.94     38.30 o 
  19   5   3     1617.30     1700.97     58.83 o 
  20   5   3      116.82       99.12     25.41 o 
  21   5   3      224.68      226.87     22.63 o 
   0   6   3      168.36      150.29     22.40 o 
   1   6   3     2210.07     2069.50     40.69 o 
   2   6   3      665.84      643.89     22.53 o 
   3   6   3      357.67      348.98     19.24 o 
   4   6   3     2962.75     3034.64     43.83 o 
   5   6   3      421.08      403.09     21.75 o 
   6   6   3      103.83      130.98     28.17 o 
   7   6   3      279.10      287.23     23.69 o 
   8   6   3     1745.39     1811.49     46.35 o 
   9   6   3       27.08       16.72     19.91 o 
  10   6   3       13.05       -2.87     22.49 o 
  11   6   3      127.13      150.19     27.56 o 
  12   6   3      116.42       81.89     25.34 o 
  13   6   3        9.82       -0.75     24.34 o 
  14   6   3        2.32       21.56     29.50 o 
  15   6   3       89.17       51.32     27.08 o 
  16   6   3      442.65      406.28     33.26 o 
  17   6   3      141.84      162.25     23.36 o 
  18   6   3      352.57      405.44     35.08 o 
  19   6   3      132.33      134.89     29.48 o 
  20   6   3      142.03      104.47     38.33 o 
   1   7   3      319.85      289.80     22.22 o 
   2   7   3      353.04      384.75     25.68 o 
   3   7   3      449.01      407.52     27.19 o 
   4   7   3      239.69      205.85     20.02 o 
   5   7   3      726.88      794.66     29.41 o 
   6   7   3      450.19      507.88     28.85 o 
   7   7   3     2518.88     2499.49     60.69 o 
   8   7   3      327.04      313.90     29.65 o 
   9   7   3     1462.06     1479.76     49.44 o 
  10   7   3      269.22      276.42     30.44 o 
  11   7   3      122.62      131.76     27.58 o 
  12   7   3      697.92      655.01     50.60 o 
  13   7   3     1337.70     1371.32     82.14 o 
  14   7   3       25.71       22.39     25.86 o 
  15   7   3      283.88      279.40     37.92 o 
  16   7   3      119.93      140.34     37.34 o 
  17   7   3       87.48      125.26     26.77 o 
   0   8   3      526.84      448.98     42.06 o 
   1   8   3       34.88       30.28     22.19 o 
   2   8   3      233.14      217.88     25.65 o 
   3   8   3      473.31      430.61     29.77 o 
   4   8   3      352.19      326.49     27.62 o 
   5   8   3      402.60      371.69     31.91 o 
   6   8   3       53.34       29.07     21.65 o 
   7   8   3     1755.45     1665.75     51.26 o 
   8   8   3      571.62      474.41     46.71 o 
   9   8   3      774.06      704.80     39.63 o 
  10   8   3        8.77       26.96     31.59 o 
  11   8   3      870.57      914.97     73.79 o 
  12   8   3      194.96      229.88     49.64 o 
  13   8   3       25.47       27.20     25.71 o 
  14   8   3      879.72      775.87    105.77 o 
   1   9   3       16.26       -8.69     17.31 o 
   2   9   3       18.96       69.77     27.44 o 
   3   9   3      341.66      342.78     42.23 o 
   4   9   3        8.83       53.18     37.31 o 
   5   9   3       97.80       78.16     33.47 o 
   6   9   3      207.44      218.66     55.30 o 
   7   9   3        1.93       -1.14     33.95 o 
   8   9   3        1.16       10.80     35.37 o 
   0   0   4    19856.88    19894.36    200.68 o 
   1   0   4       27.26       66.27     27.25 o 
   2   0   4        7.12       11.91     15.92 o 
   3   0   4      659.20      558.04     32.89 o 
   4   0   4    62226.30    59774.47    362.77 o 
   5   0   4     5792.89     5726.64    143.07 o 
   6   0   4     1320.88     1023.16     72.58 o 
   7   0   4     4098.51     3857.38    136.66 o 
   8   0   4    10223.77    10734.34    234.73 o 
   9   0   4      210.19       91.70     45.20 o 
  10   0   4     4956.58     4681.76    218.30 o 
  11   0   4    16969.10    16817.46    339.65 o 
  12   0   4     1167.38     1154.31    101.26 o 
  13   0   4     5254.44     5323.38     67.38 o 
  14   0   4     1579.19     1358.39     31.98 o 
  15   0   4     2899.95     2984.03     49.82 o 
  16   0   4       12.16       22.48     17.04 o 
  17   0   4     6573.28     6391.02     88.34 o 
  18   0   4     1100.05     1086.19     45.79 o 
  19   0   4      253.09      265.71     30.14 o 
  20   0   4     6580.15     6947.75    174.10 o 
  21   0   4        8.51       21.77     26.56 o 
  22   0   4      473.90      454.85     40.48 o 
  23   0   4       51.81       75.02     29.10 o 
  24   0   4     2334.00     2329.16    100.55 o 
  25   0   4     1839.32     1757.10    104.46 o 
   1   1   4     2475.04     2260.57     30.74 o 
   2   1   4      575.55      630.09     18.37 o 
   3   1   4    35766.63    36363.71    216.14 o 
   4   1   4    30019.99    29199.09    163.41 o 
   5   1   4    22297.26    21885.62    183.87 o 
   6   1   4      556.66      482.46     30.69 o 
   7   1   4      680.24      672.64     39.40 o 
   8   1   4     5939.59     6195.31    108.95 o 
   9   1   4      655.65      546.24     40.79 o 
  10   1   4     1913.46     1755.52     76.00 o 
  11   1   4     5493.57     5753.87    138.89 o 
  12   1   4     2464.56     2484.33     40.59 o 
  13   1   4      699.73      736.18     18.21 o 
  14   1   4     6401.35     6465.20     51.08 o 
  15   1   4        2.06       16.36     11.25 o 
  16   1   4      204.27      147.60     14.07 o 
  17   1   4      905.30      897.09     25.87 o 
  18   1   4     1426.52     1377.70     32.05 o 
  19   1   4       33.01       18.89     16.71 o 
  20   1   4      110.13       85.59     21.83 o 
  21   1   4       30.42       34.72     21.68 o 
  22   1   4      838.17      730.85     38.36 o 
  23   1   4        4.20       34.35     18.24 o 
  24   1   4     1550.17     1550.99     47.41 o 
  25   1   4     1133.11     1330.94     38.96 o 
   0   2   4   104022.42   101300.62    945.00 o 
   1   2   4       25.15       38.62     14.51 o 
   2   2   4     1975.16     1878.10     42.86 o 
   3   2   4    65595.91    65395.51    327.47 o 
   4   2   4     5691.14     5366.11     60.32 o 
   5   2   4     3258.69     3116.38     61.90 o 
   6   2   4       58.77       37.31     19.16 o 
   7   2   4     2482.07     2309.13     59.95 o 
   8   2   4     2011.46     2027.76     59.22 o 
   9   2   4     4049.83     4204.00     94.64 o 
  10   2   4     2691.59     2811.90     88.84 o 
  11   2   4        1.43       11.70     15.83 o 
  12   2   4       55.05       29.09      9.59 o 
  13   2   4      171.44      211.97     13.96 o 
  14   2   4       23.62       35.25     11.43 o 
  15   2   4      223.39      259.47     15.32 o 
  16   2   4      593.65      649.68     23.66 o 
  17   2   4     6021.50     6190.17     66.76 o 
  18   2   4      953.52      999.03     33.03 o 
  19   2   4       19.54       55.68     16.21 o 
  20   2   4      410.68      378.97     24.67 o 
  21   2   4     1189.51     1321.92     38.73 o 
  22   2   4     1644.15     1778.62     53.39 o 
  23   2   4      495.15      486.66     55.06 o 
  24   2   4       82.42       83.08     30.73 o 
  25   2   4      156.94      167.94     20.60 o 
   1   3   4      665.22      614.96     22.79 o 
   2   3   4     3125.84     2907.85     52.78 o 
   3   3   4     1170.79     1307.88     43.79 o 
   4   3   4       16.14       40.28     17.62 o 
   5   3   4      148.82      125.31     20.51 o 
   6   3   4    13664.67    13887.34    137.83 o 
   7   3   4     1028.38      844.90     43.90 o 
   8   3   4     2290.45     2224.45     70.04 o 
   9   3   4      465.77      513.68     21.81 o 
  10   3   4      223.37      230.27     15.75 o 
  11   3   4      210.97      205.85     15.22 o 
  12   3   4        0.69       -6.79     12.55 o 
  13   3   4       63.07       67.11     14.98 o 
  14   3   4      829.60      713.88     24.30 o 
  15   3   4       58.18       47.40     14.77 o 
  16   3   4      243.16      242.74     17.73 o 
  17   3   4       56.53       50.41     14.81 o 
  18   3   4      711.78      740.70     29.41 o 
  19   3   4      193.36      154.63     19.90 o 
  20   3   4      820.87      832.44     32.94 o 
  21   3   4      640.03      605.64     31.88 o 
  22   3   4        0.78        4.73     17.74 o 
  23   3   4      944.19      830.18     47.03 o 
  24   3   4       21.16        8.11     23.17 o 
   0   4   4      369.49      326.84     40.42 o 
   1   4   4     3473.91     3446.53     75.70 o 
   2   4   4     5225.51     5596.08    106.76 o 
   3   4   4     5324.02     5383.33     98.73 o 
   4   4   4     4730.22     4896.24    102.63 o 
   5   4   4     1575.58     1596.33     62.53 o 
   6   4   4      103.32       98.39     16.08 o 
   7   4   4     4800.91     4580.18     53.17 o 
   8   4   4     1015.14     1152.28     26.48 o 
   9   4   4      136.81      106.17     12.39 o 
  10   4   4     2932.46     2878.32     39.54 o 
  11   4   4     4325.98     4238.59     57.26 o 
  12   4   4     1758.25     1630.21     41.65 o 
  13   4   4      460.99      443.45     24.98 o 
  14   4   4      327.65      328.52     25.11 o 
  15   4   4     1819.09     1932.87     48.23 o 
  16   4   4     2091.47     2150.70     52.10 o 
  17   4   4       30.86       50.24     19.52 o 
  18   4   4      703.39      756.22     33.65 o 
  19   4   4      846.86      774.47     37.13 o 
  20   4   4        0.89       20.89     24.50 o 
  21   4   4      615.95      553.64     33.78 o 
  22   4   4      149.57       90.95     23.66 o 
  23   4   4      368.00      348.00     36.93 o 
   1   5   4      206.54      236.22     16.70 o 
   2   5   4      118.01       79.52     17.08 o 
   3   5   4       93.73      120.84     15.10 o 
   4   5   4      438.80      542.26     20.84 o 
   5   5   4       86.02       44.35     14.12 o 
   6   5   4       65.58       67.30     14.60 o 
   7   5   4      693.61      630.90     22.29 o 
   8   5   4      367.79      393.08     21.58 o 
   9   5   4     1063.34     1008.13     30.98 o 
  10   5   4      126.97      118.12     18.15 o 
  11   5   4       17.35       30.46     20.29 o 
  12   5   4     3341.61     3331.95     66.47 o 
  13   5   4     3846.92     3977.15     93.10 o 
  14   5   4       91.81       99.08     29.43 o 
  15   5   4      493.56      492.93     36.71 o 
  16   5   4      237.14      219.88     31.15 o 
  17   5   4       98.93      112.40     26.74 o 
  18   5   4       80.02       40.25     21.62 o 
  19   5   4       13.28      -25.25     25.25 o 
  20   5   4        3.13       17.54     22.72 o 
  21   5   4      150.91      165.29     23.36 o 
   0   6   4      810.87      879.44     42.53 o 
   1   6   4      245.46      248.01     18.29 o 
   2   6   4       31.71       30.80     15.83 o 
   3   6   4       60.33       52.05     15.05 o 
   4   6   4      244.67      261.19     19.55 o 
   5   6   4     1539.89     1485.24     35.47 o 
   6   6   4      401.29      392.81     22.94 o 
   7   6   4      113.89       98.35     19.77 o 
   8   6   4       21.49       41.53     19.76 o 
   9   6   4       25.13       50.83     21.03 o 
  10   6   4     1463.21     1529.13     50.41 o 
  11   6   4     1825.08     1978.27     56.43 o 
  12   6   4       34.81       17.42     26.03 o 
  13   6   4       33.73       38.45     24.64 o 
  14   6   4       79.97      102.13     27.95 o 
  15   6   4       31.87      -10.01     26.25 o 
  16   6   4       14.39       27.66     22.33 o 
  17   6   4       36.93       29.28     22.80 o 
  18   6   4      130.60      131.59     27.34 o 
  19   6   4      351.27      441.42     43.92 o 
   1   7   4      504.20      496.50     24.84 o 
   2   7   4      159.74      138.98     21.02 o 
   3   7   4     1198.09     1190.05     38.69 o 
   4   7   4      752.69      777.59     33.55 o 
   5   7   4        2.83      -18.97     18.97 o 
   6   7   4      428.44      422.24     26.79 o 
   7   7   4      386.02      351.68     27.02 o 
   8   7   4     1603.37     1582.29     51.84 o 
   9   7   4      197.33      202.37     26.54 o 
  10   7   4     1233.78     1254.47     46.03 o 
  11   7   4      280.40      313.48     37.36 o 
  12   7   4      444.15      405.14     49.02 o 
  13   7   4     1019.35      929.96     56.97 o 
  14   7   4      104.29      163.12     32.94 o 
  15   7   4      381.83      397.19     33.88 o 
  16   7   4       93.62      138.56     26.13 o 
  17   7   4      406.02      277.96     50.40 o 
   0   8   4       77.57       58.94     35.31 o 
   1   8   4       96.99       57.15     23.53 o 
   2   8   4        0.15      -11.10     23.48 o 
   3   8   4       71.86       69.50     17.64 o 
   4   8   4      482.61      530.67     31.32 o 
   5   8   4      176.21      176.38     25.78 o 
   6   8   4      249.61      211.85     27.89 o 
   7   8   4      238.51      246.35     27.47 o 
   8   8   4       20.32        1.96     21.88 o 
   9   8   4      266.96      261.53     30.80 o 
  10   8   4        1.98       23.67     21.87 o 
  11   8   4      287.90      285.81     31.30 o 
  12   8   4      168.15      123.91     27.95 o 
  13   8   4       21.20       46.32     30.51 o 
  14   8   4        7.06      -25.44     25.44 o 
   1   9   4      546.45      603.42     32.94 o 
   2   9   4      110.59      138.06     20.79 o 
   3   9   4      200.09      226.82     29.12 o 
   4   9   4       77.03       59.06     22.34 o 
   5   9   4       80.40       51.87     21.85 o 
   6   9   4      140.17      157.13     33.13 o 
   7   9   4       79.20       99.69     34.94 o 
   8   9   4        4.60       25.74     29.03 o 
   1   1   5    19086.28    18687.57    124.64 o 
   2   1   5     8469.31     8102.97     76.86 o 
   3   1   5    12941.63    12531.38    131.37 o 
   4   1   5      786.08      868.98     33.97 o 
   5   1   5     1836.68     1578.92     50.05 o 
   6   1   5       16.88       38.00     22.65 o 
   7   1   5     1751.44     1832.81     60.28 o 
   8   1   5     5590.77     5897.13    109.12 o 
   9   1   5     6636.54     6517.64    121.12 o 
  10   1   5     2680.51     2942.86     86.24 o 
  11   1   5      639.03      632.60     53.87 o 
  12   1   5      966.67     1087.15     27.39 o 
  13   1   5     4244.50     4145.28     43.93 o 
  14   1   5     2234.28     2334.61     34.51 o 
  15   1   5     3427.22     3499.59     42.45 o 
  16   1   5       11.51        6.59     12.34 o 
  17   1   5     3247.07     3243.06     45.50 o 
  18   1   5       26.22       12.82     14.03 o 
  19   1   5     1460.58     1516.15     37.39 o 
  20   1   5     1818.82     1795.81     46.59 o 
  21   1   5     3939.77     4128.32     77.96 o 
  22   1   5        1.95       -1.48     21.83 o 
  23   1   5       10.58       -1.39     21.08 o 
  24   1   5      169.06      142.87     20.43 o 
  25   1   5       22.03       64.29     17.04 o 
   0   2   5    10132.50    10192.31    178.70 o 
   1   2   5    38333.86    38079.55    175.93 o 
   2   2   5       21.29       16.95     15.36 o 
   3   2   5      271.31      259.48     18.31 o 
   4   2   5    11126.47    11197.90     87.67 o 
   5   2   5     1450.55     1461.98     36.85 o 
   6   2   5     8312.35     8207.12    108.06 o 
   7   2   5      747.00      768.00     39.20 o 
   8   2   5     6899.70     7384.94    112.41 o 
   9   2   5     6779.32     7446.56    151.29 o 
  10   2   5     1654.55     1595.55     69.59 o 
  11   2   5      330.60      273.41     19.86 o 
  12   2   5     2097.70     2129.31     35.00 o 
  13   2   5      409.89      351.13     16.33 o 
  14   2   5      790.77      830.86     24.32 o 
  15   2   5     1343.66     1240.84     30.64 o 
  16   2   5       46.73       38.37     13.82 o 
  17   2   5       12.47        4.45     15.31 o 
  18   2   5        3.62        3.11     16.08 o 
  19   2   5     1304.84     1382.96     37.57 o 
  20   2   5      356.26      357.38     24.58 o 
  21   2   5      933.01      915.54     33.15 o 
  22   2   5       47.51       74.64     22.84 o 
  23   2   5      732.64      738.59     42.14 o 
  24   2   5      359.61      318.90     27.18 o 
   1   3   5    12788.38    12068.14    149.59 o 
   2   3   5     1215.42     1262.89     37.37 o 
   3   3   5     7948.95     8264.94     91.41 o 
   4   3   5     5029.62     5108.97     80.38 o 
   5   3   5     2630.78     2701.29     55.82 o 
   6   3   5      152.23      207.75     22.12 o 
   7   3   5     1618.01     1774.07     54.25 o 
   8   3   5     7363.69     6953.57    121.75 o 
   9   3   5     2246.55     2313.30     40.62 o 
  10   3   5      106.41      128.40     13.94 o 
  11   3   5       64.47       41.32     12.98 o 
  12   3   5     1577.84     1604.61     32.89 o 
  13   3   5      906.71      899.68     26.03 o 
  14   3   5      447.70      406.75     20.07 o 
  15   3   5      343.96      316.22     18.80 o 
  16   3   5      774.81      808.65     28.13 o 
  17   3   5     1513.82     1545.56     35.16 o 
  18   3   5      373.48      325.99     21.92 o 
  19   3   5     2857.52     2862.43     60.13 o 
  20   3   5       88.13       79.39     21.25 o 
  21   3   5      688.13      751.73     37.67 o 
  22   3   5      421.78      418.46     27.12 o 
  23   3   5     1509.69     1604.30     52.04 o 
  24   3   5       30.70       13.50     17.20 o 
   0   4   5     5968.21     6202.49    141.69 o 
   1   4   5     1360.38     1470.19     46.24 o 
   2   4   5      244.70      215.78     26.41 o 
   3   4   5     1573.26     1530.84     55.06 o 
   4   4   5     4147.69     4099.96     94.83 o 
   5   4   5     3486.87     3899.27     57.73 o 
   6   4   5     2044.97     2123.55     41.19 o 
   7   4   5     1688.66     1696.99     35.02 o 
   8   4   5      976.03      991.16     24.23 o 
   9   4   5      289.37      355.66     18.05 o 
  10   4   5     7725.06     7838.94     67.67 o 
  11   4   5      565.42      539.63     24.49 o 
  12   4   5     2820.29     2993.51     57.88 o 
  13   4   5      418.79      414.12     25.89 o 
  14   4   5       89.88       78.41     20.79 o 
  15   4   5        8.29      -16.22     27.02 o 
  16   4   5     1008.41      995.04     40.02 o 
  17   4   5      278.65      308.29     25.61 o 
  18   4   5      118.55       81.76     19.61 o 
  19   4   5      774.90      740.93     36.65 o 
  20   4   5      104.54       94.29     24.19 o 
  21   4   5        2.71       -5.75     20.56 o 
  22   4   5     1791.37     1813.43     54.17 o 
  23   4   5        7.75      -37.10     37.19 o 
   1   5   5       90.59       97.19     14.07 o 
   2   5   5     6193.63     6071.99     65.43 o 
   3   5   5        8.02       -1.39     12.54 o 
   4   5   5     2552.14     2538.52     46.81 o 
   5   5   5     2267.62     2236.54     47.88 o 
   6   5   5       31.58       28.40     14.59 o 
   7   5   5        7.73       31.04     13.71 o 
   8   5   5       16.50       32.14     14.88 o 
   9   5   5     2562.27     2678.57     48.98 o 
  10   5   5      172.75      186.72     18.01 o 
  11   5   5       16.33       70.90     20.71 o 
  12   5   5      787.53      776.43     36.61 o 
  13   5   5      115.46      113.86     28.82 o 
  14   5   5      580.72      605.05     38.00 o 
  15   5   5       76.91       89.58     26.68 o 
  16   5   5        1.45      -23.37     26.00 o 
  17   5   5      401.60      402.94     30.61 o 
  18   5   5        4.20      -13.05     21.55 o 
  19   5   5       53.65       55.63     25.67 o 
  20   5   5      126.51      139.88     22.27 o 
  21   5   5      421.33      435.96     28.72 o 
   0   6   5      334.00      290.45     29.46 o 
   1   6   5      571.48      562.49     25.13 o 
   2   6   5        2.19      -11.12     20.33 o 
   3   6   5     2904.45     2818.51     48.47 o 
   4   6   5     2541.63     2609.61     45.72 o 
   5   6   5     2475.03     2513.29     46.47 o 
   6   6   5       22.35       29.16     17.91 o 
   7   6   5     1679.26     1707.05     42.99 o 
   8   6   5      210.15      223.21     23.62 o 
   9   6   5       11.73       30.28     23.62 o 
  10   6   5     2059.32     2089.08     57.95 o 
  11   6   5       19.76       27.61     24.52 o 
  12   6   5        3.90       -5.62     27.71 o 
  13   6   5       12.43       57.30     29.86 o 
  14   6   5      264.51      234.92     30.39 o 
  15   6   5      163.68      161.24     31.26 o 
  16   6   5     2983.98     2953.59     82.54 o 
  17   6   5      430.80      397.54     34.19 o 
  18   6   5      457.56      514.39     41.91 o 
  19   6   5      258.28      273.54     29.86 o 
   1   7   5      160.35      216.81     23.00 o 
   2   7   5      862.96      874.08     34.41 o 
   3   7   5      584.94      595.37     28.77 o 
   4   7   5     1193.57     1244.87     39.12 o 
   5   7   5      170.16      145.67     22.12 o 
   6   7   5       28.12       20.73     18.74 o 
   7   7   5      231.79      245.38     26.06 o 
   8   7   5      425.74      396.91     32.97 o 
   9   7   5       12.60       18.61     24.61 o 
  10   7   5      954.76      989.86     52.94 o 
  11   7   5       21.17       11.48     32.60 o 
  12   7   5      161.13      194.97     42.08 o 
  13   7   5      216.35      244.96     32.86 o 
  14   7   5      831.11      882.37     50.30 o 
  15   7   5        1.28       -9.83     24.69 o 
  16   7   5       50.35       33.71     20.52 o 
  17   7   5        0.53      -37.54     37.54 o 
   0   8   5      656.50      631.93     53.95 o 
   1   8   5       22.32      -15.97     29.13 o 
   2   8   5      613.27      612.33     30.20 o 
   3   8   5      961.57      975.45     36.80 o 
   4   8   5      121.54      105.64     21.34 o 
   5   8   5       83.54       70.30     24.28 o 
   6   8   5       20.77       39.36     24.69 o 
   7   8   5     2954.15     2991.55     69.70 o 
   8   8   5     1010.53      976.26     42.80 o 
   9   8   5      552.16      578.75     37.86 o 
  10   8   5      571.03      601.86     44.88 o 
  11   8   5      203.35      179.40     27.77 o 
  12   8   5      436.70      488.29     37.44 o 
  13   8   5       44.32       33.21     23.21 o 
   1   9   5       12.72       -0.23     28.84 o 
   2   9   5       89.96       95.91     21.08 o 
   3   9   5       18.72       31.02     19.56 o 
   4   9   5       14.37       -4.96     22.97 o 
   5   9   5      220.37      218.54     23.65 o 
   6   9   5      642.72      643.15     44.86 o 
   7   9   5      129.18      212.46     33.55 o 
   8   9   5      396.57      306.44     37.73 o 
   0   0   6     2029.30     1837.47     93.16 o 
   1   0   6      331.20      208.63     49.71 o 
   2   0   6      151.19      225.37     18.73 o 
   3   0   6    25919.04    24924.10    195.71 o 
   4   0   6    10491.36    10350.66    112.78 o 
   5   0   6    30368.87    30091.21    500.56 o 
   6   0   6     5181.03     5171.92    161.68 o 
   7   0   6     5485.57     5655.28    357.69 o 
   8   0   6      641.52      777.95     79.69 o 
   9   0   6     2247.02     2289.29    126.57 o 
  10   0   6     7521.23     7319.57    229.75 o 
  11   0   6     1150.08     1291.16    180.76 o 
  12   0   6    17535.53    19602.79    364.94 o 
  13   0   6      139.13      149.12     15.90 o 
  14   0   6        3.04        6.95     15.88 o 
  15   0   6     2475.75     2488.85     49.59 o 
  16   0   6    11816.33    11804.16    108.85 o 
  17   0   6     4046.02     4007.71     70.46 o 
  18   0   6       71.89       79.54     25.54 o 
  19   0   6       85.31       81.83     25.52 o 
  20   0   6     1484.28     1521.47     58.51 o 
  21   0   6     1129.19     1196.84     51.81 o 
  22   0   6      726.30      781.33     53.25 o 
  23   0   6        4.84       -0.58     27.06 o 
  24   0   6        4.48        1.84     25.56 o 
  25   0   6     1755.62     2082.75     91.29 o 
   1   1   6     2793.74     2476.32     60.04 o 
   2   1   6     5820.02     5479.26     83.69 o 
   3   1   6     1612.86     1613.26     45.55 o 
   4   1   6      793.03      718.65     33.12 o 
   5   1   6     3302.05     3429.94     74.40 o 
   6   1   6       33.50        0.87     23.86 o 
   7   1   6      403.11      315.18     45.49 o 
   8   1   6     9379.01     8971.05    136.43 o 
   9   1   6      267.18      327.69     34.94 o 
  10   1   6       18.03       12.19     32.69 o 
  11   1   6      659.14      594.49     53.97 o 
  12   1   6     1568.01     1489.66     32.36 o 
  13   1   6     2407.14     2434.39     35.62 o 
  14   1   6     2496.39     2335.62     34.56 o 
  15   1   6      807.56      804.21     22.70 o 
  16   1   6      721.21      704.54     22.32 o 
  17   1   6       44.38       34.43     13.91 o 
  18   1   6        8.63        1.64     15.35 o 
  19   1   6     3266.41     3382.44     50.27 o 
  20   1   6        8.47      -16.75     17.43 o 
  21   1   6      555.33      524.20     32.87 o 
  22   1   6      890.94      889.11     39.07 o 
  23   1   6      196.27      183.29     21.27 o 
  24   1   6       59.25       68.69     18.85 o 
  25   1   6      195.59      239.47     25.66 o 
   0   2   6    41035.33    41981.88    288.02 o 
   1   2   6      440.92      467.39     24.38 o 
   2   2   6     5356.39     5150.36     72.09 o 
   3   2   6     9189.88     9373.51     82.86 o 
   4   2   6     2591.34     2478.08     44.22 o 
   5   2   6      873.04      891.54     28.43 o 
   6   2   6     1791.89     1872.42     40.91 o 
   7   2   6     9872.29     9905.54    129.01 o 
   8   2   6       30.98       23.47     21.61 o 
   9   2   6      332.41      416.30     43.58 o 
  10   2   6     1652.52     1675.11     80.10 o 
  11   2   6    14192.17    13417.40    112.03 o 
  12   2   6      405.68      371.37     17.19 o 
  13   2   6     1288.33     1329.02     28.90 o 
  14   2   6        4.45       10.06     12.18 o 
  15   2   6     5246.08     5445.29     63.73 o 
  16   2   6      599.01      614.56     22.74 o 
  17   2   6      570.56      502.49     22.38 o 
  18   2   6      268.89      239.37     19.01 o 
  19   2   6       52.42        7.00     17.24 o 
  20   2   6      162.97      141.27     18.82 o 
  21   2   6      116.29       92.61     20.45 o 
  22   2   6     1514.93     1495.67     45.03 o 
  23   2   6        1.49      -15.10     19.79 o 
  24   2   6        4.59      -16.15     16.15 o 
   1   3   6      333.25      331.48     27.19 o 
   2   3   6      187.16      162.65     21.95 o 
   3   3   6     2286.96     2086.63     54.77 o 
   4   3   6       19.98       24.75     17.61 o 
   5   3   6     1492.62     1487.83     47.01 o 
   6   3   6     2497.69     2354.27     89.87 o 
   7   3   6     3599.63     3549.47     99.79 o 
   8   3   6       48.43       59.21     28.93 o 
   9   3   6     2428.34     2395.70     41.40 o 
  10   3   6      306.51      281.77     17.28 o 
  11   3   6      264.80      292.77     17.44 o 
  12   3   6        9.26       18.81     15.54 o 
  13   3   6     1389.85     1247.59     32.47 o 
  14   3   6      645.17      588.99     25.58 o 
  15   3   6      394.83      411.54     23.05 o 
  16   3   6      307.89      290.21     20.95 o 
  17   3   6       53.69       52.96     15.36 o 
  18   3   6     1551.15     1653.31     44.67 o 
  19   3   6      106.53       82.09     20.27 o 
  20   3   6      892.56      880.89     39.03 o 
  21   3   6       17.60       -3.54     19.04 o 
  22   3   6      247.12      244.16     23.17 o 
  23   3   6     1066.10     1030.27     50.34 o 
  24   3   6      206.88      133.95     23.03 o 
   0   4   6     5193.34     5072.18    113.32 o 
   1   4   6    10771.80    11038.10    121.24 o 
   2   4   6     8157.56     8859.15    105.70 o 
   3   4   6     3608.75     3493.47     77.16 o 
   4   4   6     3642.91     3857.29     64.03 o 
   5   4   6     2627.67     2706.89     48.56 o 
   6   4   6      478.44      481.67     20.26 o 
   7   4   6       65.35       48.31     13.32 o 
   8   4   6     1454.34     1480.51     31.47 o 
   9   4   6      587.62      506.83     20.62 o 
  10   4   6     1577.29     1642.83     32.80 o 
  11   4   6      681.77      631.46     25.75 o 
  12   4   6       88.39       58.83     18.57 o 
  13   4   6      735.30      822.82     36.53 o 
  14   4   6      652.57      532.35     28.10 o 
  15   4   6      707.86      646.83     32.32 o 
  16   4   6      308.81      303.37     24.93 o 
  17   4   6       17.90       11.80     19.57 o 
  18   4   6      628.08      605.90     28.87 o 
  19   4   6      113.64       46.09     21.31 o 
  20   4   6      164.71      154.47     22.42 o 
  21   4   6      342.34      416.09     34.24 o 
  22   4   6      868.91      873.37     37.82 o 
  23   4   6      373.60      366.19     54.23 o 
   1   5   6      119.73      106.70     14.78 o 
   2   5   6        4.43        3.50     14.94 o 
   3   5   6      132.84      148.90     19.18 o 
   4   5   6     1948.17     1787.62     40.24 o 
   5   5   6       10.84       22.44     16.05 o 
   6   5   6      434.58      441.85     22.16 o 
   7   5   6      767.08      724.86     26.68 o 
   8   5   6      167.51      188.21     19.10 o 
   9   5   6        3.08       -5.68     16.04 o 
  10   5   6      735.67      703.56     29.52 o 
  11   5   6      631.52      650.20     31.81 o 
  12   5   6       47.13       62.22     20.52 o 
  13   5   6        1.80       44.93     25.18 o 
  14   5   6       57.74       35.10     22.70 o 
  15   5   6      279.21      303.91     28.85 o 
  16   5   6       19.77       30.43     25.61 o 
  17   5   6       45.74       76.03     23.54 o 
  18   5   6       45.58       79.32     24.05 o 
  19   5   6      547.30      474.18     29.71 o 
  20   5   6        8.96       -9.66     18.61 o 
  21   5   6     1085.80     1094.45     44.54 o 
   0   6   6     1516.25     1516.91     57.54 o 
   1   6   6     1147.38     1112.51     34.24 o 
   2   6   6      454.79      458.88     27.15 o 
   3   6   6      920.77      941.12     34.48 o 
   4   6   6        2.43       26.94     18.79 o 
   5   6   6     3859.38     4076.32     59.08 o 
   6   6   6      499.13      565.71     27.31 o 
   7   6   6       18.13       11.03     18.71 o 
   8   6   6     1302.42     1295.98     40.25 o 
   9   6   6       30.56       12.15     22.91 o 
  10   6   6     1277.95     1319.97     52.85 o 
  11   6   6       24.06       42.38     28.99 o 
  12   6   6      163.03      184.03     32.35 o 
  13   6   6        4.38      -20.05     25.66 o 
  14   6   6      155.90      172.40     31.89 o 
  15   6   6      786.94      789.57     44.01 o 
  16   6   6        9.26      -15.29     31.87 o 
  17   6   6      369.64      430.57     43.13 o 
  18   6   6        9.27      -24.82     24.82 o 
  19   6   6      288.46      235.55     47.95 o 
   1   7   6       91.60       65.25     18.57 o 
   2   7   6     1194.88     1217.58     41.25 o 
   3   7   6       67.39       68.77     20.06 o 
   4   7   6     1545.30     1483.98     45.04 o 
   5   7   6     1401.42     1413.15     42.73 o 
   6   7   6        3.59        2.46     22.13 o 
   7   7   6        1.68      -21.61     21.61 o 
   8   7   6        0.28       -2.45     21.94 o 
   9   7   6      136.09      115.06     26.97 o 
  10   7   6      494.15      452.72     41.25 o 
  11   7   6       89.97       57.38     33.53 o 
  12   7   6      113.28      108.47     34.91 o 
  13   7   6        7.92       14.24     34.30 o 
  14   7   6      112.40       40.59     31.47 o 
  15   7   6      218.23      215.90     35.22 o 
  16   7   6      302.52      262.79     26.30 o 
  17   7   6       35.54       24.44     26.02 o 
   0   8   6     1344.37     1199.89     60.10 o 
   1   8   6      245.17      248.12     25.10 o 
   2   8   6      487.62      467.75     26.65 o 
   3   8   6      493.30      515.01     27.83 o 
   4   8   6       55.29       82.04     19.70 o 
   5   8   6       39.13       40.18     21.67 o 
   6   8   6      565.72      538.91     35.21 o 
   7   8   6      159.00      181.10     26.94 o 
   8   8   6     2408.58     2420.36     64.80 o 
   9   8   6      123.49      163.07     27.11 o 
  10   8   6        8.14       22.22     22.88 o 
  11   8   6      223.37      250.70     25.69 o 
  12   8   6        2.93        2.68     24.14 o 
  13   8   6        6.91      -17.04     22.03 o 
   1   9   6      221.57      206.34     28.62 o 
   2   9   6      123.41      134.79     21.06 o 
   3   9   6       10.40       -0.24     20.57 o 
   4   9   6       38.64       39.85     20.18 o 
   5   9   6      715.33      772.38     38.01 o 
   6   9   6       23.67       32.24     26.13 o 
   7   9   6      306.90      314.80     42.49 o 
   1   1   7     4357.00     4196.18     82.25 o 
   2   1   7      530.75      484.58     30.69 o 
   3   1   7     4407.29     4336.08     73.65 o 
   4   1   7     3097.76     2945.45     62.99 o 
   5   1   7     9118.56     8718.56    119.22 o 
   6   1   7     3463.04     3656.74     82.05 o 
   7   1   7      174.20      149.13     28.77 o 
   8   1   7      830.77      853.28     48.29 o 
   9   1   7     3882.95     3799.21     96.85 o 
  10   1   7     3933.55     4106.06    125.24 o 
  11   1   7     1066.92     1072.19     32.82 o 
  12   1   7     1019.58     1281.13     26.73 o 
  13   1   7     4033.69     3983.25     50.55 o 
  14   1   7       48.23       35.19     11.05 o 
  15   1   7     2491.96     2562.52     35.68 o 
  16   1   7       27.39       24.94     12.82 o 
  17   1   7     2101.64     2048.56     37.50 o 
  18   1   7        1.41       -1.30     15.53 o 
  19   1   7     1819.66     1789.40     37.70 o 
  20   1   7       22.88       20.27     17.06 o 
  21   1   7       62.84       38.13     18.21 o 
  22   1   7      191.68      158.39     23.32 o 
  23   1   7     1096.77     1087.40     41.71 o 
  24   1   7        1.01        1.39     15.04 o 
  25   1   7       29.71       26.00     28.25 o 
   0   2   7    20453.31    19376.64    237.48 o 
   1   2   7     1323.31     1364.79     38.44 o 
   2   2   7       73.65       67.40     16.76 o 
   3   2   7     6443.51     6472.51     69.54 o 
   4   2   7     3178.86     2982.28     64.52 o 
   5   2   7      965.08     1166.22     40.60 o 
   6   2   7     2415.83     2322.70     56.00 o 
   7   2   7     2695.67     2536.14     75.99 o 
   8   2   7     2401.25     2576.96     79.27 o 
   9   2   7       69.20       46.45     23.54 o 
  10   2   7      535.85      471.08     29.46 o 
  11   2   7     1420.53     1273.89     28.02 o 
  12   2   7     3760.26     3872.29     46.40 o 
  13   2   7     4290.76     4385.56     52.92 o 
  14   2   7      146.02      122.80     14.92 o 
  15   2   7     1150.20     1145.61     31.46 o 
  16   2   7     1859.23     1783.14     38.60 o 
  17   2   7      222.72      227.53     18.03 o 
  18   2   7     3808.95     3905.88     57.53 o 
  19   2   7       40.82       28.51     18.02 o 
  20   2   7      246.97      250.12     22.71 o 
  21   2   7     1926.16     1832.77     51.75 o 
  22   2   7      586.39      595.59     30.94 o 
  23   2   7      254.82      224.70     24.45 o 
  24   2   7       95.15       91.50     17.16 o 
   1   3   7       86.87      113.19     21.99 o 
   2   3   7     1448.53     1256.63     45.94 o 
   3   3   7    29433.87    30705.02    260.13 o 
   4   3   7     9354.49     9643.95    129.83 o 
   5   3   7     1049.44      965.80     53.48 o 
   6   3   7     1854.39     1921.37     73.09 o 
   7   3   7      132.28       81.94     33.53 o 
   8   3   7      173.56      209.76     21.81 o 
   9   3   7     3373.86     3340.38     47.27 o 
  10   3   7     3799.45     3664.19     46.50 o 
  11   3   7     1975.12     1901.40     34.31 o 
  12   3   7       95.62       69.58     14.78 o 
  13   3   7       22.51       15.24     13.77 o 
  14   3   7     2448.63     2337.00     44.26 o 
  15   3   7     4416.90     4305.75     63.03 o 
  16   3   7     1504.44     1567.68     43.06 o 
  17   3   7      521.94      559.57     27.96 o 
  18   3   7      374.77      340.65     24.66 o 
  19   3   7     1471.08     1521.58     44.98 o 
  20   3   7       38.02       58.05     21.07 o 
  21   3   7      686.31      648.59     32.70 o 
  22   3   7      711.49      586.03     32.49 o 
  23   3   7      106.88      131.57     19.50 o 
   0   4   7     2052.38     2207.60     77.33 o 
   1   4   7     7656.55     7942.51     94.79 o 
   2   4   7      184.20      251.61     23.03 o 
   3   4   7     4951.35     4849.58     66.71 o 
   4   4   7     4762.88     4669.40     53.89 o 
   5   4   7     6768.40     7091.84     76.73 o 
   6   4   7     5926.74     5952.95     62.01 o 
   7   4   7        0.18        0.33     12.79 o 
   8   4   7        6.38        0.48     13.03 o 
   9   4   7       56.16       26.46     15.43 o 
  10   4   7      754.32      713.19     24.73 o 
  11   4   7     1747.58     1687.70     36.67 o 
  12   4   7       40.15       70.01     18.62 o 
  13   4   7      360.30      362.31     29.33 o 
  14   4   7      726.74      701.69     33.43 o 
  15   4   7       54.09       32.23     21.59 o 
  16   4   7      111.82      109.88     17.44 o 
  17   4   7     1186.65     1277.24     38.57 o 
  18   4   7      134.38      131.19     17.39 o 
  19   4   7      634.22      666.53     28.76 o 
  20   4   7       73.83       72.73     19.86 o 
  21   4   7     1462.75     1418.39     47.15 o 
  22   4   7      275.34      262.41     22.35 o 
   1   5   7       31.16       70.45     16.54 o 
   2   5   7      448.49      495.97     25.83 o 
   3   5   7       38.59       26.95     16.19 o 
   4   5   7      371.16      350.56     22.40 o 
   5   5   7      388.58      349.17     23.50 o 
   6   5   7       33.16       49.50     17.35 o 
   7   5   7     8462.67     8375.66     97.80 o 
   8   5   7      153.28      186.72     19.53 o 
   9   5   7     1405.67     1364.28     34.75 o 
  10   5   7      671.44      691.05     26.84 o 
  11   5   7       15.97        6.63     23.41 o 
  12   5   7     1044.47     1063.61     40.18 o 
  13   5   7     6405.30     6349.73    111.90 o 
  14   5   7      211.87      196.13     22.91 o 
  15   5   7      149.57      149.33     23.14 o 
  16   5   7       39.90       -2.54     22.45 o 
  17   5   7      569.62      504.41     36.10 o 
  18   5   7      129.89      159.24     32.34 o 
  19   5   7       31.34        9.99     21.82 o 
  20   5   7      146.70      159.56     20.43 o 
  21   5   7      160.96      123.05     31.77 o 
   0   6   7     1261.30     1223.54     57.65 o 
   1   6   7      981.78      966.07     37.24 o 
   2   6   7      563.33      487.04     29.97 o 
   3   6   7      151.93      152.01     20.67 o 
   4   6   7      695.24      668.73     32.48 o 
   5   6   7     2156.95     2228.36     47.18 o 
   6   6   7     3307.44     3343.46     56.43 o 
   7   6   7     5352.91     5581.13     82.98 o 
   8   6   7       69.18       77.72     20.66 o 
   9   6   7      136.28      131.07     30.80 o 
  10   6   7      511.80      514.34     34.27 o 
  11   6   7     4084.22     4218.97    105.99 o 
  12   6   7        7.62       20.38     26.28 o 
  13   6   7     1112.59     1184.23     76.77 o 
  14   6   7        2.88       20.45     30.51 o 
  15   6   7     1302.22     1333.23     60.49 o 
  16   6   7      318.50      403.24     44.97 o 
  17   6   7      187.31      135.38     25.47 o 
  18   6   7       93.91       43.66     20.47 o 
  19   6   7       63.51       81.83     28.58 o 
   1   7   7      368.25      385.85     26.10 o 
   2   7   7      100.72      116.23     23.34 o 
   3   7   7       66.45       74.90     21.50 o 
   4   7   7       94.95       58.84     19.87 o 
   5   7   7       53.95       28.00     20.39 o 
   6   7   7        0.01        8.30     18.48 o 
   7   7   7      364.30      385.33     28.75 o 
   8   7   7       94.68       95.93     23.82 o 
   9   7   7       51.35       31.07     26.04 o 
  10   7   7      478.55      427.48     40.35 o 
  11   7   7      280.76      294.62     37.37 o 
  12   7   7       18.00       26.33     29.44 o 
  13   7   7      528.86      527.39     49.94 o 
  14   7   7        8.57      -37.19     37.19 o 
  15   7   7       65.37       60.96     43.96 o 
  16   7   7      269.78      272.48     37.93 o 
   0   8   7        3.81       24.93     30.76 o 
   1   8   7     1214.52     1220.41     34.77 o 
   2   8   7       23.50        1.07     17.93 o 
   3   8   7      800.45      765.90     30.03 o 
   4   8   7      162.94      177.07     22.33 o 
   5   8   7      283.56      292.60     24.51 o 
   6   8   7      449.62      411.25     30.33 o 
   7   8   7      283.67      245.86     28.15 o 
   8   8   7      124.61      152.44     25.91 o 
   9   8   7        2.84      -25.68     25.68 o 
  10   8   7     1402.05     1436.10     50.16 o 
  11   8   7       90.64       94.93     20.44 o 
  12   8   7      494.02      518.02     31.80 o 
  13   8   7        4.81        8.79     21.23 o 
   1   9   7      209.56      239.36     31.17 o 
   2   9   7      121.21       65.83     18.63 o 
   3   9   7       55.82       49.22     17.82 o 
   4   9   7      237.75      221.35     34.81 o 
   5   9   7       94.20      116.16     20.19 o 
   6   9   7        4.73        5.56     25.51 o 
   7   9   7      204.59      225.15     42.65 o 
   0   0   8      593.36      565.44     66.39 o 
   1   0   8    14641.15    14465.94    212.37 o 
   2   0   8     4126.82     3883.30     70.96 o 
   3   0   8     9682.05     8430.33    337.70 o 
   4   0   8      862.86      735.49     69.16 o 
   5   0   8     6329.01     6254.79    188.91 o 
   6   0   8     2936.84     2732.08    152.60 o 
   7   0   8     8668.33     9698.19    250.14 o 
   8   0   8    10588.63    11136.91    275.79 o 
   9   0   8     6943.14     6918.61    228.04 o 
  10   0   8    21401.82    21885.46    602.06 o 
  11   0   8     1636.84     1702.03     58.47 o 
  12   0   8      423.07      383.11     26.21 o 
  13   0   8     4190.30     4549.46     74.97 o 
  14   0   8     1658.20     1674.85     46.02 o 
  15   0   8       70.48       44.05     18.48 o 
  16   0   8       71.88       45.72     21.70 o 
  17   0   8      532.06      565.99     31.92 o 
  18   0   8      243.27      215.88     25.81 o 
  19   0   8       94.75       93.11     25.04 o 
  20   0   8       16.00       41.59     26.80 o 
  21   0   8     7507.73     7683.15    131.56 o 
  22   0   8      411.22      475.35     42.21 o 
  23   0   8      512.69      533.81     75.41 o 
  24   0   8      228.74      387.08     47.60 o 
  25   0   8     2432.38     2559.28     94.09 o 
   1   1   8      664.66      675.81     42.78 o 
   2   1   8    12200.26    12146.35    127.80 o 
   3   1   8    18512.26    17951.28    155.57 o 
   4   1   8      458.44      491.95     33.22 o 
   5   1   8     5217.46     5168.00    100.44 o 
   6   1   8     1982.34     1874.10     62.92 o 
   7   1   8     9027.63     9262.40    138.15 o 
   8   1   8     2320.71     2156.94     73.01 o 
   9   1   8      494.86      422.18     38.27 o 
  10   1   8        2.65       -5.79     31.54 o 
  11   1   8      357.54      365.88     19.80 o 
  12   1   8     1768.47     1829.63     32.08 o 
  13   1   8     1471.31     1543.56     30.00 o 
  14   1   8      230.61      285.68     16.35 o 
  15   1   8     2215.05     2193.60     35.71 o 
  16   1   8      752.11      722.57     23.39 o 
  17   1   8     4801.24     4829.27     56.07 o 
  18   1   8      947.84      968.23     31.77 o 
  19   1   8       33.74       33.29     16.64 o 
  20   1   8      641.74      660.98     28.62 o 
  21   1   8     1728.85     1693.14     40.80 o 
  22   1   8      108.34      119.42     22.94 o 
  23   1   8      574.91      639.22     32.10 o 
  24   1   8       38.93       89.99     25.27 o 
   0   2   8     6280.64     6471.47    123.48 o 
   1   2   8     1519.61     1638.85     42.28 o 
   2   2   8      212.86      178.90     18.06 o 
   3   2   8      388.33      477.41     29.95 o 
   4   2   8      651.72      550.20     31.86 o 
   5   2   8     2828.82     3235.43     68.03 o 
   6   2   8      509.94      409.97     32.27 o 
   7   2   8    14684.70    14751.45    361.89 o 
   8   2   8      254.40      256.74     47.05 o 
   9   2   8     1836.33     1620.94     67.17 o 
  10   2   8     1215.81     1104.73     31.34 o 
  11   2   8     8839.46     8520.66     63.51 o 
  12   2   8      239.86      267.21     15.93 o 
  13   2   8      111.79      124.66     13.94 o 
  14   2   8     2660.86     2796.17     51.17 o 
  15   2   8     8660.59     8659.09     79.06 o 
  16   2   8     6041.68     5904.14     71.81 o 
  17   2   8      180.17      188.19     21.25 o 
  18   2   8      149.07      111.20     18.23 o 
  19   2   8      975.78      992.96     34.38 o 
  20   2   8      411.84      385.58     24.39 o 
  21   2   8       61.85       36.31     19.23 o 
  22   2   8      172.69      142.96     19.25 o 
  23   2   8      120.99      129.65     20.55 o 
  24   2   8        1.86       29.02     32.00 o 
   1   3   8     4836.55     5221.76     89.76 o 
   2   3   8       85.93       80.79     20.93 o 
   3   3   8     6813.55     7622.89    111.70 o 
   4   3   8     1311.17     1271.65     60.68 o 
   5   3   8    10385.68    10786.97    168.27 o 
   6   3   8     1653.46     1923.77     75.40 o 
   7   3   8     7370.25     7527.56    142.14 o 
   8   3   8      190.59      148.36     17.23 o 
   9   3   8     2836.33     2879.36     45.91 o 
  10   3   8       63.29       69.30     13.95 o 
  11   3   8     1539.20     1621.39     34.50 o 
  12   3   8      127.63      100.86     16.95 o 
  13   3   8      121.86       97.23     17.61 o 
  14   3   8      257.29      250.05     21.49 o 
  15   3   8       85.11       80.41     19.62 o 
  16   3   8      199.46      226.72     23.34 o 
  17   3   8       19.19       18.21     19.89 o 
  18   3   8        7.52       27.16     18.96 o 
  19   3   8        3.87      -17.36     18.84 o 
  20   3   8      274.36      268.32     22.54 o 
  21   3   8      453.59      461.58     28.34 o 
  22   3   8      222.16      156.08     19.33 o 
  23   3   8       58.01       44.40     20.05 o 
   0   4   8     7646.74     8030.20    152.47 o 
   1   4   8     1697.91     1829.30     33.91 o 
   2   4   8      129.18      146.34     15.53 o 
   3   4   8    16610.52    17024.33    134.01 o 
   4   4   8     4038.01     4116.01     57.15 o 
   5   4   8     8247.87     8278.96     73.28 o 
   6   4   8        1.03       14.94     13.03 o 
   7   4   8     9600.40     9901.51     88.86 o 
   8   4   8     2634.56     2676.61     43.05 o 
   9   4   8     1675.89     1697.75     36.99 o 
  10   4   8       53.52       64.14     14.99 o 
  11   4   8       68.88       71.33     15.68 o 
  12   4   8       14.46       17.14     17.84 o 
  13   4   8      658.61      654.11     31.96 o 
  14   4   8      443.35      357.92     27.42 o 
  15   4   8      187.53      183.49     21.17 o 
  16   4   8       78.73      109.15     18.13 o 
  17   4   8     7700.98     7871.67     85.75 o 
  18   4   8      114.06       83.09     14.81 o 
  19   4   8     1236.04     1299.19     36.55 o 
  20   4   8        5.69      -11.10     18.06 o 
  21   4   8       43.59       98.80     26.56 o 
  22   4   8      135.29      114.74     17.72 o 
   1   5   8     1721.04     1791.03     42.17 o 
   2   5   8      353.54      370.14     24.92 o 
   3   5   8       50.61       18.87     18.01 o 
   4   5   8     2695.82     2761.97     51.92 o 
   5   5   8      979.89     1025.57     34.06 o 
   6   5   8      312.54      275.57     22.09 o 
   7   5   8     2321.97     2341.22     52.80 o 
   8   5   8      148.67      124.10     20.10 o 
   9   5   8       18.08       16.74     17.82 o 
  10   5   8      584.77      594.50     26.06 o 
  11   5   8      874.41      820.16     30.09 o 
  12   5   8        6.37       23.40     27.04 o 
  13   5   8      727.35      743.63     37.32 o 
  14   5   8       87.69       57.09     19.00 o 
  15   5   8       18.54       21.02     19.80 o 
  16   5   8        1.00       -2.57     21.27 o 
  17   5   8     1155.49     1081.48     55.27 o 
  18   5   8      382.48      386.79     27.11 o 
  19   5   8      824.29      853.21     43.09 o 
  20   5   8       37.98        7.44     18.47 o 
  21   5   8      629.73      484.38     43.24 o 
   0   6   8      317.06      294.20     37.68 o 
   1   6   8        0.99        1.66     26.33 o 
   2   6   8        1.27      -13.22     21.71 o 
   3   6   8      824.94      836.37     36.32 o 
   4   6   8       20.99       -5.95     28.25 o 
   5   6   8      819.69      774.05     35.42 o 
   6   6   8     1109.44     1051.39     36.42 o 
   7   6   8     1226.20     1303.22     43.54 o 
   8   6   8      824.95      862.86     39.45 o 
   9   6   8     1862.62     1786.49     66.92 o 
  10   6   8      632.20      633.77     34.53 o 
  11   6   8        6.57       -4.49     24.89 o 
  12   6   8      679.26      630.56     46.69 o 
  13   6   8       15.75       53.70     33.24 o 
  14   6   8     1020.75     1003.03     61.02 o 
  15   6   8     1721.62     1850.48     69.69 o 
  16   6   8        8.61       26.05     53.88 o 
  17   6   8      341.88      353.10     34.53 o 
  18   6   8        6.39      -24.92     35.18 o 
  19   6   8      424.61      454.38     60.11 o 
   1   7   8      789.75      861.89     42.77 o 
   2   7   8       96.17       72.31     21.98 o 
   3   7   8      588.76      592.17     30.67 o 
   4   7   8       49.15       30.10     20.32 o 
   5   7   8      151.92      135.94     21.14 o 
   6   7   8      480.69      447.61     28.53 o 
   7   7   8        0.22       30.69     19.21 o 
   8   7   8       82.64       51.75     21.71 o 
   9   7   8      222.41      198.82     28.07 o 
  10   7   8      127.96      101.66     31.48 o 
  11   7   8     3062.97     3012.95    109.39 o 
  12   7   8        0.82       20.51     28.55 o 
  13   7   8      717.53      758.87     69.44 o 
  14   7   8       56.91       92.48     31.01 o 
  15   7   8      375.63      414.73     28.61 o 
  16   7   8        0.19      -15.56     17.51 o 
   0   8   8      204.88      222.53     36.29 o 
   1   8   8      239.33      200.13     19.91 o 
   2   8   8      152.02      107.17     26.59 o 
   3   8   8       36.58       16.34     15.95 o 
   4   8   8      113.35       85.18     19.75 o 
   5   8   8      355.64      382.59     24.95 o 
   6   8   8       14.13      -15.69     21.66 o 
   7   8   8      100.58       88.28     22.26 o 
   8   8   8      103.67       87.73     19.24 o 
   9   8   8      411.91      416.14     35.97 o 
  10   8   8      327.40      316.17     29.07 o 
  11   8   8      887.86      848.37     37.34 o 
  12   8   8       65.83       77.81     34.22 o 
   1   9   8        0.37       22.62     18.46 o 
   2   9   8       24.56       27.68     18.05 o 
   3   9   8       49.30       25.58     17.23 o 
   4   9   8       36.67        4.37     17.73 o 
   5   9   8      516.37      485.73     28.06 o 
   6   9   8        1.25       -0.95     21.87 o 
   1   1   9     1880.62     1710.08     67.46 o 
   2   1   9     1436.00     1288.09     48.91 o 
   3   1   9       75.37       91.61     23.38 o 
   4   1   9     2265.75     2240.10     60.80 o 
   5   1   9     8028.61     7605.40    110.31 o 
   6   1   9     9427.37    10196.30    149.47 o 
   7   1   9      192.11      226.57     31.41 o 
   8   1   9     2072.73     2395.49     76.77 o 
   9   1   9    10752.05    11063.05    208.74 o 
  10   1   9        7.02        8.53     16.84 o 
  11   1   9      847.11      796.35     23.55 o 
  12   1   9      654.48      673.12     21.35 o 
  13   1   9      788.12      709.45     22.67 o 
  14   1   9     1167.14     1198.73     31.59 o 
  15   1   9     1445.04     1508.63     32.10 o 
  16   1   9     5830.02     5660.76     58.11 o 
  17   1   9     3751.70     3758.42     49.94 o 
  18   1   9      236.79      200.16     18.76 o 
  19   1   9     1409.41     1463.41     38.75 o 
  20   1   9       56.06       44.83     16.12 o 
  21   1   9      253.39      255.32     20.81 o 
  22   1   9      594.86      585.50     36.31 o 
  23   1   9       73.61       98.90     22.28 o 
  24   1   9      152.86      163.83     23.54 o 
   0   2   9     4569.08     5228.88    177.18 o 
   1   2   9     4406.70     4495.68    111.39 o 
   2   2   9     4254.77     4733.79    114.06 o 
   3   2   9      629.85      649.72     50.52 o 
   4   2   9     7070.77     7280.16    112.98 o 
   5   2   9     6336.12     6383.93    107.13 o 
   6   2   9      517.00      636.25     39.26 o 
   7   2   9     7454.04     7735.13    197.71 o 
   8   2   9     1993.89     2102.86     76.79 o 
   9   2   9     1266.83     1266.37     50.03 o 
  10   2   9        8.23       -1.38     12.31 o 
  11   2   9      547.50      529.10     20.05 o 
  12   2   9      751.07      733.94     24.67 o 
  13   2   9        3.61       19.89     14.21 o 
  14   2   9       78.07       90.65     15.42 o 
  15   2   9      100.78      104.00     16.92 o 
  16   2   9        4.66       -4.68     15.57 o 
  17   2   9        0.02       -2.32     16.14 o 
  18   2   9      576.23      574.46     26.95 o 
  19   2   9      760.06      683.53     28.50 o 
  20   2   9      474.98      465.34     26.26 o 
  21   2   9       22.87       -0.32     18.58 o 
  22   2   9       51.74       28.15     17.41 o 
  23   2   9        2.72      -14.92     14.92 o 
  24   2   9       64.16       64.48     24.57 o 
   1   3   9       67.06       36.82     33.44 o 
   2   3   9     8307.51     9649.70    128.33 o 
   3   3   9      828.67      750.87     43.66 o 
   4   3   9      332.88      289.58     36.35 o 
   5   3   9     6769.38     6659.46    137.30 o 
   6   3   9      656.20      690.46     40.97 o 
   7   3   9      100.71       77.93     17.98 o 
   8   3   9     2037.85     2015.92     39.25 o 
   9   3   9     1045.23     1001.49     26.03 o 
  10   3   9     2356.91     2391.73     36.92 o 
  11   3   9     2150.85     1988.36     34.92 o 
  12   3   9     2376.90     2247.17     49.60 o 
  13   3   9     2343.89     2248.83     51.54 o 
  14   3   9     3873.92     3996.50     63.46 o 
  15   3   9     9100.18     9073.81     99.34 o 
  16   3   9      749.03      739.52     37.48 o 
  17   3   9     2479.46     2547.84     52.44 o 
  18   3   9     1578.92     1663.99     45.54 o 
  19   3   9      361.79      351.21     24.37 o 
  20   3   9        0.81       -5.47     17.58 o 
  21   3   9     1241.84     1284.00     41.30 o 
  22   3   9       15.52        1.87     12.90 o 
  23   3   9      916.10      899.38     33.89 o 
   0   4   9      537.54      428.79     30.74 o 
   1   4   9    11112.50    11231.80     93.30 o 
   2   4   9     5090.88     4857.82     57.38 o 
   3   4   9     3270.81     3253.93     48.02 o 
   4   4   9      286.15      292.14     20.17 o 
   5   4   9       20.54        7.77     14.71 o 
   6   4   9     2845.43     2591.68     44.98 o 
   7   4   9     2878.86     2878.74     57.00 o 
   8   4   9     1701.56     1487.25     33.70 o 
   9   4   9       77.32       54.50     15.03 o 
  10   4   9      963.66      905.76     29.10 o 
  11   4   9      223.69      203.25     18.61 o 
  12   4   9       33.54        7.21     19.69 o 
  13   4   9        1.15      -15.65     18.69 o 
  14   4   9      104.58      111.11     22.98 o 
  15   4   9     2999.17     3145.97     56.44 o 
  16   4   9      213.11      160.45     20.03 o 
  17   4   9        7.80       14.36     14.51 o 
  18   4   9       51.67       63.06     14.89 o 
  19   4   9       35.02       53.67     17.83 o 
  20   4   9      110.21       96.94     18.21 o 
  21   4   9       62.16       54.81     15.37 o 
  22   4   9        6.03       17.02     17.85 o 
   1   5   9       47.07       69.84     21.25 o 
   2   5   9      980.59      889.42     35.72 o 
   3   5   9      732.77      618.16     30.43 o 
   4   5   9      426.98      451.97     27.51 o 
   5   5   9      550.82      531.54     30.08 o 
   6   5   9     4388.16     4294.21     70.05 o 
   7   5   9     3428.47     3455.04     66.49 o 
   8   5   9     2446.19     2526.75     53.12 o 
   9   5   9     1045.13     1032.54     34.83 o 
  10   5   9      650.67      631.23     27.48 o 
  11   5   9      152.22      144.30     20.17 o 
  12   5   9     1834.68     1844.83     49.71 o 
  13   5   9     2708.61     2764.88     70.53 o 
  14   5   9      294.66      272.08     24.41 o 
  15   5   9      327.98      291.21     24.25 o 
  16   5   9       69.73       58.66     18.44 o 
  17   5   9       75.22       79.58     21.36 o 
  18   5   9     3564.29     3839.07     95.19 o 
  19   5   9       15.02       27.16     23.12 o 
  20   5   9     1537.43     1556.95     70.81 o 
   0   6   9    10638.25    10853.87    159.21 o 
   1   6   9      567.24      588.58     32.86 o 
   2   6   9     4481.27     4603.99     75.36 o 
   3   6   9      245.78      267.71     25.44 o 
   4   6   9     3721.45     3789.03     72.90 o 
   5   6   9       31.13       50.77     22.51 o 
   6   6   9      187.19      182.31     25.11 o 
   7   6   9     1287.19     1413.26     46.60 o 
   8   6   9     2232.87     2408.64     58.50 o 
   9   6   9      724.20      720.80     35.18 o 
  10   6   9      574.52      668.26     34.11 o 
  11   6   9      200.34      174.37     29.74 o 
  12   6   9        6.22       31.50     31.92 o 
  13   6   9        2.87       12.16     30.31 o 
  14   6   9       36.12       23.42     37.73 o 
  15   6   9      698.29      569.47    107.02 o 
  16   6   9       94.64      110.98     51.08 o 
  17   6   9       28.51       33.43     42.65 o 
  18   6   9        4.70        5.72     17.18 o 
   1   7   9        2.40       22.09     24.04 o 
   2   7   9      165.66      108.69     23.66 o 
   3   7   9      289.50      258.97     23.76 o 
   4   7   9      608.87      585.11     31.71 o 
   5   7   9       22.42      -13.47     20.14 o 
   6   7   9       35.99       45.26     21.75 o 
   7   7   9       77.88       85.07     20.93 o 
   8   7   9      398.84      389.91     25.21 o 
   9   7   9        8.31      -11.96     18.75 o 
  10   7   9      604.26      569.29     39.21 o 
  11   7   9        0.82      -38.44     38.44 o 
  12   7   9     1124.49     1164.96     55.78 o 
  13   7   9      195.53      130.66     28.31 o 
  14   7   9      176.17      123.22     28.43 o 
  15   7   9      376.44      382.50     27.86 o 
  16   7   9      155.38      152.25     24.00 o 
   0   8   9      114.57       54.77     21.79 o 
   1   8   9      316.43      343.69     24.54 o 
   2   8   9       70.38       68.14     17.36 o 
   3   8   9      513.83      479.92     25.77 o 
   4   8   9        3.48        9.60     20.09 o 
   5   8   9     1457.79     1445.25     39.70 o 
   6   8   9      487.69      519.67     27.80 o 
   7   8   9       70.74       75.18     20.14 o 
   8   8   9        2.75       -1.74     17.32 o 
   9   8   9       62.90       72.45     21.84 o 
  10   8   9      406.07      439.14     37.76 o 
  11   8   9       37.45       25.88     21.22 o 
  12   8   9       32.47      -14.53     23.64 o 
   1   9   9        6.32       22.33     17.60 o 
   2   9   9       44.34       36.04     20.30 o 
   3   9   9      427.20      413.89     27.32 o 
   4   9   9      223.46      181.91     21.10 o 
   5   9   9       13.81       52.65     21.35 o 
   0   0  10    10997.28    11586.17    260.20 o 
   1   0  10        6.83       22.38     46.20 o 
   2   0  10       31.53       24.91     20.17 o 
   3   0  10     2299.26     2189.61    150.17 o 
   4   0  10      286.27      312.76     60.39 o 
   5   0  10     5315.01     5758.91    199.75 o 
   6   0  10     2623.13     2414.82    138.40 o 
   7   0  10     3039.80     2601.32    147.84 o 
   8   0  10     4630.35     5440.77    213.30 o 
   9   0  10        1.21       68.53     51.72 o 
  10   0  10     5145.31     5136.23     87.34 o 
  11   0  10      303.68      206.56     22.14 o 
  12   0  10     9787.16     9534.84    203.08 o 
  13   0  10     1388.46     1577.21     52.29 o 
  14   0  10     9133.41     9070.65    143.59 o 
  15   0  10    12740.23    12936.66    171.47 o 
  16   0  10      936.65      998.13     42.43 o 
  17   0  10     4981.74     4974.27     87.47 o 
  18   0  10      587.77      615.43     36.30 o 
  19   0  10       94.19      119.53     25.70 o 
  20   0  10      252.90      298.57     29.72 o 
  21   0  10      577.57      472.56     37.47 o 
  22   0  10       73.35       83.16     28.76 o 
  23   0  10       13.07       28.53     24.89 o 
  24   0  10      114.67      146.40     25.11 o 
   1   1  10     1683.81     1546.01     67.41 o 
   2   1  10     8967.74     9250.07    124.43 o 
   3   1  10      228.05      186.56     27.26 o 
   4   1  10     7056.70     7068.75    132.66 o 
   5   1  10    11229.51    11820.53    159.61 o 
   6   1  10     4748.26     5056.74    108.47 o 
   7   1  10    12867.23    13248.92    377.79 o 
   8   1  10     1569.58     1364.15     69.95 o 
   9   1  10      359.36      308.22     33.56 o 
  10   1  10     5028.84     5246.02     64.31 o 
  11   1  10     1130.39     1113.23     26.47 o 
  12   1  10      529.53      549.69     21.27 o 
  13   1  10     4384.85     4397.72     55.89 o 
  14   1  10     1912.30     1888.25     41.50 o 
  15   1  10      646.90      632.82     25.16 o 
  16   1  10      106.62       96.64     15.95 o 
  17   1  10      893.22      875.60     30.61 o 
  18   1  10      404.89      343.98     22.06 o 
  19   1  10       23.62        6.94     16.04 o 
  20   1  10      231.19      238.27     19.03 o 
  21   1  10      242.47      213.55     20.74 o 
  22   1  10      209.77      225.86     21.90 o 
  23   1  10       96.26      112.12     19.71 o 
  24   1  10       26.98       36.34     16.15 o 
   0   2  10    10247.12    10198.60    260.04 o 
   1   2  10      723.65      637.54     52.15 o 
   2   2  10      641.50      511.92     44.76 o 
   3   2  10      298.78      452.47     36.31 o 
   4   2  10     2259.52     2079.57     66.05 o 
   5   2  10     1805.92     1858.10     62.56 o 
   6   2  10       67.25       73.15     25.00 o 
   7   2  10     4276.48     4317.35    107.37 o 
   8   2  10     4524.47     4689.49     84.44 o 
   9   2  10       52.80       53.61     14.07 o 
  10   2  10      313.01      276.00     17.38 o 
  11   2  10     2825.28     2899.39     43.68 o 
  12   2  10      671.22      654.92     24.58 o 
  13   2  10       19.73        4.89     15.29 o 
  14   2  10       43.37       40.69     14.37 o 
  15   2  10     2241.01     2214.06     43.96 o 
  16   2  10     2516.60     2576.09     48.68 o 
  17   2  10      104.76       85.52     17.18 o 
  18   2  10     1717.32     1783.03     40.32 o 
  19   2  10       17.31       14.72     16.54 o 
  20   2  10      875.60      892.57     29.78 o 
  21   2  10      534.50      496.24     26.94 o 
  22   2  10     2158.23     2251.87     48.12 o 
  23   2  10       12.75        3.68     18.58 o 
   1   3  10      140.78      119.86     22.96 o 
   2   3  10     7258.38     7898.32    137.92 o 
   3   3  10      244.63      274.40     33.42 o 
   4   3  10     7948.44     7667.93    162.72 o 
   5   3  10     3363.52     3137.17     73.56 o 
   6   3  10       64.88       95.71     20.40 o 
   7   3  10      972.11      978.65     29.86 o 
   8   3  10     1720.53     1788.85     35.63 o 
   9   3  10       40.38       23.70     13.46 o 
  10   3  10       74.41       70.51     14.19 o 
  11   3  10      167.06      169.42     18.15 o 
  12   3  10      253.78      197.50     18.99 o 
  13   3  10      399.60      391.22     27.16 o 
  14   3  10     2168.09     2217.07     50.98 o 
  15   3  10     1882.85     1907.52     46.52 o 
  16   3  10      307.11      311.30     26.33 o 
  17   3  10        0.69       11.02     18.88 o 
  18   3  10      276.20      286.34     22.95 o 
  19   3  10      488.20      475.90     26.71 o 
  20   3  10      700.76      625.69     28.78 o 
  21   3  10        1.88        3.42     17.06 o 
  22   3  10      111.29      105.70     14.84 o 
  23   3  10      655.19      564.63     48.08 o 
   0   4  10     6150.38     5718.78     94.56 o 
   1   4  10       12.89        7.09     14.93 o 
   2   4  10     1105.80     1159.91     32.72 o 
   3   4  10      350.60      307.82     22.15 o 
   4   4  10      118.30      130.79     17.29 o 
   5   4  10     2614.53     2692.83     47.73 o 
   6   4  10     1963.52     1665.57     37.83 o 
   7   4  10     1554.55     1557.76     38.08 o 
   8   4  10     4070.99     3981.12     53.34 o 
   9   4  10        6.43      -13.94     14.61 o 
  10   4  10     3416.59     3417.54     47.72 o 
  11   4  10     1347.26     1384.89     34.61 o 
  12   4  10     1066.41     1077.29     43.87 o 
  13   4  10     3955.30     4089.23     69.75 o 
  14   4  10        5.43       24.74     19.88 o 
  15   4  10      153.70      130.15     19.24 o 
  16   4  10       23.79       14.63     15.82 o 
  17   4  10       15.93        1.07     15.38 o 
  18   4  10     1214.54     1131.82     32.20 o 
  19   4  10       75.71       51.89     15.71 o 
  20   4  10     1100.22     1065.87     33.78 o 
  21   4  10       14.60       43.40     16.80 o 
  22   4  10      157.71      136.07     23.23 o 
   1   5  10       88.04       46.15     18.51 o 
   2   5  10     1010.12      935.00     36.01 o 
   3   5  10     1133.31     1066.70     40.40 o 
   4   5  10      121.78      153.90     28.78 o 
   5   5  10        9.53      -13.46     24.96 o 
   6   5  10        7.64      -22.35     22.35 o 
   7   5  10       16.37       18.60     17.60 o 
   8   5  10     1057.08     1066.25     39.49 o 
   9   5  10       11.32        6.37     19.50 o 
  10   5  10      833.25      864.85     32.62 o 
  11   5  10      957.32     1023.16     35.82 o 
  12   5  10     1005.37      981.54     42.11 o 
  13   5  10     1945.77     2004.07     65.02 o 
  14   5  10        9.70      -10.24     26.58 o 
  15   5  10       33.55       48.44     19.67 o 
  16   5  10     1334.92     1376.67     42.71 o 
  17   5  10      103.23       81.85     18.82 o 
  18   5  10      162.63      176.99     23.60 o 
  19   5  10      519.75      463.90     33.96 o 
  20   5  10       99.94      130.99     48.69 o 
   0   6  10     3317.71     3499.64     95.21 o 
   1   6  10     1838.77     1928.04     51.67 o 
   2   6  10        5.22       23.07     26.67 o 
   3   6  10      815.61      804.86     35.59 o 
   4   6  10      183.30      161.98     23.60 o 
   5   6  10       14.80       -0.49     30.96 o 
   6   6  10      954.38      909.30     43.06 o 
   7   6  10     1900.34     1946.81     53.68 o 
   8   6  10     1121.35     1146.99     44.52 o 
   9   6  10      893.39      827.71     37.77 o 
  10   6  10      611.00      662.72     34.42 o 
  11   6  10       76.52       57.07     23.33 o 
  12   6  10       31.61       57.46     27.43 o 
  13   6  10        0.26       -4.12     27.10 o 
  14   6  10      971.22     1008.25     60.45 o 
  15   6  10      779.68      813.03     47.61 o 
  16   6  10      108.56       90.54     26.10 o 
  17   6  10      377.34      395.51     27.80 o 
  18   6  10        3.48      -13.51     31.08 o 
   1   7  10      217.56      219.70     26.43 o 
   2   7  10       34.69      -11.70     21.58 o 
   3   7  10      536.60      522.46     28.23 o 
   4   7  10     1099.00     1085.58     40.48 o 
   5   7  10      189.80      158.76     22.88 o 
   6   7  10       51.68       54.02     20.65 o 
   7   7  10     1007.31      960.16     40.13 o 
   8   7  10       60.19       70.19     20.30 o 
   9   7  10        3.01      -11.30     22.74 o 
  10   7  10       30.65       48.30     19.56 o 
  11   7  10       24.30       33.04     25.21 o 
  12   7  10     1103.59     1062.71     40.81 o 
  13   7  10      668.90      665.39     32.79 o 
  14   7  10      463.10      458.13     28.18 o 
  15   7  10       10.03       41.38     17.56 o 
   0   8  10      534.69      505.72     32.56 o 
   1   8  10      367.57      390.42     23.72 o 
   2   8  10      115.11      110.62     18.52 o 
   3   8  10      196.93      191.86     20.08 o 
   4   8  10      137.29      168.29     19.73 o 
   5   8  10      557.41      519.15     26.03 o 
   6   8  10        0.47       -1.37     17.90 o 
   7   8  10       37.95       51.12     17.08 o 
   8   8  10       21.89       53.94     19.90 o 
   9   8  10      108.35      113.07     29.10 o 
  10   8  10       23.04       36.26     21.77 o 
  11   8  10      110.54       76.04     38.42 o 
   1   9  10      163.13      220.00     25.36 o 
   2   9  10      200.05      206.18     24.05 o 
   3   9  10        6.37        6.34     19.99 o 
   4   9  10       47.64       42.29     17.41 o 
   1   1  11     2125.62     1997.35     92.32 o 
   2   1  11     2919.52     2634.99     72.76 o 
   3   1  11     7829.21     8083.66    120.64 o 
   4   1  11       45.01       39.53     21.27 o 
   5   1  11      210.70      206.42     27.90 o 
   6   1  11    13604.16    14268.35    301.62 o 
   7   1  11       21.10       34.44     32.32 o 
   8   1  11     2156.32     2280.55     90.92 o 
   9   1  11     2958.89     3090.65     49.77 o 
  10   1  11     1476.79     1452.81     29.34 o 
  11   1  11       50.00       25.97     12.74 o 
  12   1  11      660.60      574.21     22.49 o 
  13   1  11     1212.11     1111.99     31.50 o 
  14   1  11       20.25       -1.34     16.04 o 
  15   1  11     1948.66     1990.18     43.33 o 
  16   1  11       46.04       91.43     23.29 o 
  17   1  11      752.51      706.63     27.48 o 
  18   1  11       62.97       66.27     17.12 o 
  19   1  11       73.13       57.97     16.97 o 
  20   1  11      398.34      429.22     23.61 o 
  21   1  11      503.81      453.97     24.72 o 
  22   1  11     1520.49     1501.43     41.95 o 
  23   1  11      349.58      427.62     33.90 o 
  24   1  11      929.13      852.71     55.79 o 
   0   2  11      531.52      528.05     78.10 o 
   1   2  11     7006.39     7589.42    159.75 o 
   2   2  11      981.77     1168.20     60.99 o 
   3   2  11      543.73      512.88     45.31 o 
   4   2  11     2771.28     2610.53     76.33 o 
   5   2  11       59.80       64.65     24.07 o 
   6   2  11     6855.71     7337.13    126.58 o 
   7   2  11     2908.53     2970.70     64.73 o 
   8   2  11      271.79      323.26     19.54 o 
   9   2  11      555.88      546.76     21.27 o 
  10   2  11        3.66       -4.49     13.83 o 
  11   2  11       27.01       17.78     12.83 o 
  12   2  11       59.95       44.62     14.03 o 
  13   2  11     2514.49     2618.91     49.63 o 
  14   2  11     3194.31     3187.54     53.68 o 
  15   2  11      322.60      292.52     20.69 o 
  16   2  11     1093.31     1134.91     32.68 o 
  17   2  11        1.95       -9.78     17.34 o 
  18   2  11     1231.17     1222.18     35.90 o 
  19   2  11        1.36        1.25     15.79 o 
  20   2  11       65.63       50.32     15.96 o 
  21   2  11      228.04      217.67     20.35 o 
  22   2  11      418.08      378.70     23.80 o 
  23   2  11       72.18       72.29     22.34 o 
   1   3  11      166.63      144.22     27.21 o 
   2   3  11     1034.50     1168.38     65.27 o 
   3   3  11      718.58      710.81     39.45 o 
   4   3  11     6109.28     6445.27    106.00 o 
   5   3  11     2040.73     1919.39     40.52 o 
   6   3  11      666.49      612.61     24.18 o 
   7   3  11      801.23      748.29     24.22 o 
   8   3  11      112.73       49.26     13.09 o 
   9   3  11      596.16      510.52     22.84 o 
  10   3  11       96.94       74.14     15.05 o 
  11   3  11      424.53      382.39     23.01 o 
  12   3  11     1229.76     1186.61     37.48 o 
  13   3  11     4256.13     4293.81     64.66 o 
  14   3  11     1912.75     1941.39     49.60 o 
  15   3  11      746.78      787.37     35.89 o 
  16   3  11     4972.60     5182.05     80.80 o 
  17   3  11     2262.80     2263.77     51.89 o 
  18   3  11      981.74      974.30     33.43 o 
  19   3  11      195.84      169.86     19.67 o 
  20   3  11      344.83      348.69     21.28 o 
  21   3  11        0.38       23.36     14.57 o 
  22   3  11       71.27       70.22     13.22 o 
   0   4  11       40.07       43.54     20.85 o 
   1   4  11       25.30        7.42     15.24 o 
   2   4  11       19.66       38.66     16.32 o 
   3   4  11       93.16      121.32     18.06 o 
   4   4  11      624.04      611.41     24.96 o 
   5   4  11        6.69       26.70     14.87 o 
   6   4  11     7553.69     7655.40     96.59 o 
   7   4  11     2846.58     2650.76     50.80 o 
   8   4  11        1.45      -15.47     15.47 o 
   9   4  11       87.18       53.14     14.61 o 
  10   4  11     2157.75     2145.96     41.48 o 
  11   4  11     4044.55     4156.06     60.90 o 
  12   4  11     5608.90     5872.90     94.36 o 
  13   4  11     1278.56     1264.79     46.30 o 
  14   4  11     3599.16     3715.23     68.23 o 
  15   4  11      172.77      174.09     19.36 o 
  16   4  11      622.44      634.73     28.70 o 
  17   4  11      860.17      838.51     30.89 o 
  18   4  11     1031.46     1048.06     31.19 o 
  19   4  11       12.84       -8.31     15.17 o 
  20   4  11       15.08       18.48     15.16 o 
  21   4  11       54.11       50.67     18.87 o 
   1   5  11      617.87      670.37     28.83 o 
   2   5  11     1339.34     1191.56     40.11 o 
   3   5  11     1780.75     1888.02     47.61 o 
   4   5  11     1493.23     1541.99     43.62 o 
   5   5  11       37.11       22.83     20.95 o 
   6   5  11     1376.31     1263.79     39.80 o 
   7   5  11      233.53      213.12     24.65 o 
   8   5  11      355.31      299.86     25.79 o 
   9   5  11      723.61      675.35     32.71 o 
  10   5  11     1247.21     1303.68     40.87 o 
  11   5  11      498.76      478.41     27.96 o 
  12   5  11     3622.84     3783.06     74.99 o 
  13   5  11      239.21      163.75     24.65 o 
  14   5  11       55.91       45.48     22.66 o 
  15   5  11     1558.73     1679.81     46.31 o 
  16   5  11       77.54       63.52     18.47 o 
  17   5  11       71.07       52.10     15.89 o 
  18   5  11        9.54       17.47     18.45 o 
  19   5  11      237.21      298.87     32.75 o 
  20   5  11      732.42      798.34     52.68 o 
   0   6  11     5153.13     5255.95    123.25 o 
   1   6  11        9.01      -14.65     23.12 o 
   2   6  11      139.17      132.60     23.77 o 
   3   6  11     1828.13     1950.39     50.25 o 
   4   6  11      527.37      485.38     31.96 o 
   5   6  11      594.13      632.28     37.95 o 
   6   6  11     1201.31     1113.27     46.04 o 
   7   6  11      581.73      673.60     37.70 o 
   8   6  11     1459.17     1509.01     47.93 o 
   9   6  11     1889.58     1901.74     61.25 o 
  10   6  11        0.30       17.65     21.75 o 
  11   6  11      438.53      412.81     33.47 o 
  12   6  11      306.04      294.12     34.10 o 
  13   6  11        4.63       -9.32     24.63 o 
  14   6  11      283.02      297.87     34.64 o 
  15   6  11       35.79        2.94     24.68 o 
  16   6  11       93.10       60.18     22.92 o 
  17   6  11      649.68      691.56     35.67 o 
  18   6  11      585.92      623.02     64.42 o 
   1   7  11      325.30      340.58     30.36 o 
   2   7  11      601.74      647.81     35.19 o 
   3   7  11      336.82      305.98     27.74 o 
   4   7  11      352.65      340.14     27.89 o 
   5   7  11       68.27      140.35     24.09 o 
   6   7  11      109.67       97.87     21.50 o 
   7   7  11      189.82      173.22     22.73 o 
   8   7  11      540.80      515.50     26.90 o 
   9   7  11      131.13      165.81     19.75 o 
  10   7  11       79.67       60.90     17.94 o 
  11   7  11       10.05      -16.23     16.35 o 
  12   7  11      120.96      134.66     30.06 o 
  13   7  11      298.05      309.28     24.66 o 
  14   7  11      442.47      510.16     28.19 o 
  15   7  11       15.26       20.85     21.30 o 
   0   8  11      374.23      328.60     28.31 o 
   1   8  11       76.80       81.15     20.25 o 
   2   8  11        2.67        7.53     16.47 o 
   3   8  11      206.04      247.03     22.37 o 
   4   8  11       93.47       78.94     24.26 o 
   5   8  11      369.47      335.55     20.62 o 
   6   8  11       82.60      103.73     19.83 o 
   7   8  11      117.80      158.71     20.04 o 
   8   8  11        3.21       -8.02     15.81 o 
   9   8  11      147.79      111.15     30.00 o 
  10   8  11      712.21      689.72     31.98 o 
  11   8  11       47.22       64.07     19.90 o 
   1   9  11        4.98       48.22     26.76 o 
   0   0  12      768.77      739.02    148.08 o 
   1   0  12    19354.38    19935.19    315.93 o 
   2   0  12     3601.87     3713.59    142.20 o 
   3   0  12     3390.28     3733.77    177.03 o 
   4   0  12     8532.98     8663.85    228.43 o 
   5   0  12     5138.65     6383.18    232.33 o 
   6   0  12      580.95      701.20     91.46 o 
   7   0  12    15830.51    15940.51    740.76 o 
   8   0  12    13346.38    13370.62    192.10 o 
   9   0  12      205.08      339.50     26.01 o 
  10   0  12     5817.03     6081.26     91.01 o 
  11   0  12     2134.12     1915.42     50.51 o 
  12   0  12      296.01      312.42     25.46 o 
  13   0  12      315.67      291.69     27.37 o 
  14   0  12     3562.17     3589.71     76.22 o 
  15   0  12       46.03       49.87     25.24 o 
  16   0  12     1738.06     1740.99     61.72 o 
  17   0  12      874.44      874.22     44.35 o 
  18   0  12      818.50      790.87     39.91 o 
  19   0  12      740.48      682.95     36.91 o 
  20   0  12      145.95      135.83     26.01 o 
  21   0  12      612.14      624.77     35.38 o 
  22   0  12       32.68        8.83     25.08 o 
  23   0  12      867.30      891.28     50.15 o 
   1   1  12      344.02      439.37     54.02 o 
   2   1  12     3570.03     3804.08     89.29 o 
   3   1  12     4537.89     4693.72    116.33 o 
   4   1  12      442.03      400.04     47.49 o 
   5   1  12     5799.27     6558.60    146.46 o 
   6   1  12     3520.36     3862.63    116.14 o 
   7   1  12      204.01      145.63     37.23 o 
   8   1  12      566.44      663.11     23.99 o 
   9   1  12     1547.05     1430.23     32.78 o 
  10   1  12      899.72      887.99     23.97 o 
  11   1  12     3181.47     3065.36     42.73 o 
  12   1  12      675.44      691.12     24.82 o 
  13   1  12       98.29       70.28     19.79 o 
  14   1  12      316.11      306.41     25.76 o 
  15   1  12     4774.49     4892.19     69.08 o 
  16   1  12     1616.52     1587.15     37.80 o 
  17   1  12     4058.06     4163.71     59.09 o 
  18   1  12      431.55      396.96     23.31 o 
  19   1  12      496.71      455.24     23.97 o 
  20   1  12       22.71       44.96     15.36 o 
  21   1  12      215.13      229.68     19.48 o 
  22   1  12       53.46       30.99     15.39 o 
  23   1  12       58.30       52.89     16.88 o 
   0   2  12    29245.28    29883.75   1055.69 o 
   1   2  12    14306.71    14917.81    208.32 o 
   2   2  12     5292.32     5890.29    131.56 o 
   3   2  12      270.90      159.97     34.12 o 
   4   2  12     1463.52     1348.08     59.04 o 
   5   2  12    13860.55    14856.14    182.45 o 
   6   2  12      646.51      865.73     29.39 o 
   7   2  12     1797.86     1902.60     41.13 o 
   8   2  12       99.93      151.84     13.39 o 
   9   2  12      590.03      499.26     22.62 o 
  10   2  12      909.17      849.11     27.19 o 
  11   2  12     3417.47     3437.74     51.72 o 
  12   2  12       85.55       62.23     14.27 o 
  13   2  12      295.06      284.66     21.70 o 
  14   2  12     2603.35     2578.79     50.53 o 
  15   2  12      635.94      583.50     26.92 o 
  16   2  12     1240.41     1189.73     36.38 o 
  17   2  12     5202.93     5270.57     68.64 o 
  18   2  12     1423.95     1484.27     37.41 o 
  19   2  12      183.39      189.03     17.82 o 
  20   2  12      195.91      185.94     17.32 o 
  21   2  12      418.87      432.09     25.25 o 
  22   2  12      208.28      231.57     20.90 o 
  23   2  12      341.77      376.43     29.62 o 
   1   3  12      139.35      115.34     15.88 o 
   2   3  12        4.88       -3.03     15.57 o 
   3   3  12     1334.93     1204.48     32.46 o 
   4   3  12     2556.93     2657.84     43.23 o 
   5   3  12        9.62       14.90     14.71 o 
   6   3  12     1797.91     1673.14     31.78 o 
   7   3  12      265.86      231.65     16.21 o 
   8   3  12       37.70       67.22     16.22 o 
   9   3  12     2300.88     2199.38     43.24 o 
  10   3  12       92.95       93.89     16.78 o 
  11   3  12        0.40       18.55     16.18 o 
  12   3  12      453.65      438.00     24.67 o 
  13   3  12     2761.26     2763.86     54.23 o 
  14   3  12     2921.90     2826.05     62.82 o 
  15   3  12      562.55      553.26     32.16 o 
  16   3  12     2507.06     2572.26     57.85 o 
  17   3  12        9.48       70.92     19.67 o 
  18   3  12       23.54       50.25     17.70 o 
  19   3  12      321.24      317.48     24.23 o 
  20   3  12      705.94      643.67     26.74 o 
  21   3  12        2.90        0.21     13.84 o 
  22   3  12       41.84       44.56     15.08 o 
   0   4  12     1353.52     1344.74     46.98 o 
   1   4  12     1919.43     1925.89     43.84 o 
   2   4  12      111.01      101.85     18.25 o 
   3   4  12      162.00      209.07     19.17 o 
   4   4  12      526.62      438.77     26.57 o 
   5   4  12      878.17      874.00     30.26 o 
   6   4  12       45.21       30.90     16.29 o 
   7   4  12     1388.43     1373.98     36.59 o 
   8   4  12      252.75      233.97     21.24 o 
   9   4  12       65.02       34.83     15.73 o 
  10   4  12      152.52      148.61     18.48 o 
  11   4  12     1244.27     1250.08     33.51 o 
  12   4  12     2760.75     2723.98     63.86 o 
  13   4  12        0.16       10.03     19.35 o 
  14   4  12      155.99      143.87     20.43 o 
  15   4  12     4076.67     4063.51     67.90 o 
  16   4  12       90.44       74.11     17.43 o 
  17   4  12       41.43       18.07     15.01 o 
  18   4  12     2858.64     2948.37     50.08 o 
  19   4  12        3.90       36.64     14.33 o 
  20   4  12      620.85      656.92     34.83 o 
  21   4  12      127.93       83.96     51.53 o 
   1   5  12      380.96      324.60     23.42 o 
   2   5  12       25.62        9.71     20.98 o 
   3   5  12      624.57      625.73     32.87 o 
   4   5  12       21.43       52.99     20.60 o 
   5   5  12     3832.65     3932.37     68.63 o 
   6   5  12      440.02      405.11     34.92 o 
   7   5  12     6095.62     6201.46     82.12 o 
   8   5  12     2869.71     2769.06     55.92 o 
   9   5  12      177.90      151.98     22.96 o 
  10   5  12       64.88       22.99     19.61 o 
  11   5  12       22.41        2.11     19.83 o 
  12   5  12      660.81      593.41     45.15 o 
  13   5  12     1108.06     1170.80     42.02 o 
  14   5  12        0.47      -19.86     19.86 o 
  15   5  12      677.32      636.52     30.41 o 
  16   5  12       26.15       12.12     18.30 o 
  17   5  12      272.12      225.88     20.81 o 
  18   5  12      177.41      113.12     18.83 o 
  19   5  12       31.48       27.61     19.60 o 
   0   6  12     1964.50     2009.62     80.09 o 
   1   6  12      129.99      101.99     26.37 o 
   2   6  12      454.20      391.79     30.61 o 
   3   6  12        5.27       47.61     23.81 o 
   4   6  12       20.64      -24.05     24.05 o 
   5   6  12      555.35      552.93     34.36 o 
   6   6  12     1223.10     1208.59     49.97 o 
   7   6  12     2395.11     2566.24     63.36 o 
   8   6  12     3618.46     3942.03     70.27 o 
   9   6  12      327.72      325.68     27.79 o 
  10   6  12       74.43       61.07     20.16 o 
  11   6  12      982.31     1051.83     41.16 o 
  12   6  12      129.94      119.88     24.49 o 
  13   6  12      502.26      465.54     39.84 o 
  14   6  12      221.38      290.61     25.65 o 
  15   6  12       53.54       68.09     21.28 o 
  16   6  12       90.15      101.12     33.75 o 
  17   6  12      287.84      268.44     22.27 o 
   1   7  12      136.78      126.29     24.82 o 
   2   7  12     1489.13     1585.26     47.13 o 
   3   7  12        2.36      -23.62     23.62 o 
   4   7  12      181.02      137.70     22.44 o 
   5   7  12      424.64      434.97     30.10 o 
   6   7  12        2.96       -7.54     19.73 o 
   7   7  12     1025.43      940.65     35.44 o 
   8   7  12      190.25      190.32     28.71 o 
   9   7  12       82.32       87.11     18.70 o 
  10   7  12        0.70       17.16     19.59 o 
  11   7  12      262.71      239.24     21.42 o 
  12   7  12      263.21      221.64     21.86 o 
  13   7  12        0.67       -5.23     28.97 o 
  14   7  12      209.94      215.11     21.55 o 
   0   8  12      207.76      144.38     38.77 o 
   1   8  12      311.70      269.24     19.45 o 
   2   8  12      129.90      146.77     19.28 o 
   3   8  12      330.98      328.28     22.36 o 
   4   8  12       69.85       63.77     16.80 o 
   5   8  12       38.68       65.48     15.01 o 
   6   8  12       97.68       85.46     14.15 o 
   7   8  12       51.26       50.55     20.64 o 
   8   8  12        6.28        2.95     14.39 o 
   9   8  12       99.58       77.13     31.30 o 
  10   8  12      417.34      427.17     24.40 o 
   1   1  13      167.76      191.04     33.80 o 
   2   1  13     2247.25     2025.56     71.58 o 
   3   1  13      529.22      572.65     53.71 o 
   4   1  13     5609.12     6320.57    149.08 o 
   5   1  13    10001.55    10973.45    210.17 o 
   6   1  13     2483.36     2288.03     42.55 o 
   7   1  13        1.08       66.21     22.46 o 
   8   1  13     9154.72     9119.80     69.17 o 
   9   1  13       22.22       22.37     14.22 o 
  10   1  13     2495.88     2441.00     38.65 o 
  11   1  13     1535.14     1555.24     32.55 o 
  12   1  13     6990.09     7106.88     72.90 o 
  13   1  13     1736.04     1705.64     41.63 o 
  14   1  13        3.28       -2.86     15.92 o 
  15   1  13     4452.46     4696.92     65.75 o 
  16   1  13     2230.59     2318.08     48.30 o 
  17   1  13     1779.98     1796.33     41.60 o 
  18   1  13      407.50      388.91     22.80 o 
  19   1  13      105.99      105.47     16.06 o 
  20   1  13      250.98      268.12     19.11 o 
  21   1  13      356.14      307.80     19.36 o 
  22   1  13       11.55      -12.19     14.08 o 
  23   1  13      328.08      398.74     26.33 o 
   0   2  13     1038.62     1325.96     89.35 o 
   1   2  13     2891.93     3126.09    102.20 o 
   2   2  13       15.13      -27.82     27.85 o 
   3   2  13      738.23      829.84     56.94 o 
   4   2  13      205.21      197.84     23.36 o 
   5   2  13       15.98       27.55     17.54 o 
   6   2  13     3010.71     2923.77     48.62 o 
   7   2  13      731.81      771.72     22.06 o 
   8   2  13     4467.25     4635.02     55.32 o 
   9   2  13     1647.17     1663.64     32.22 o 
  10   2  13      318.22      272.27     19.23 o 
  11   2  13        1.74      -11.95     15.92 o 
  12   2  13     7801.17     7822.54     77.16 o 
  13   2  13      273.54      271.69     22.35 o 
  14   2  13     2511.42     2560.89     53.93 o 
  15   2  13      494.23      474.63     27.16 o 
  16   2  13      825.01      826.34     32.49 o 
  17   2  13      110.93       87.81     16.81 o 
  18   2  13       12.42       25.71     16.76 o 
  19   2  13        0.41      -15.33     15.33 o 
  20   2  13      374.46      324.82     27.42 o 
  21   2  13      106.82       99.78     17.15 o 
  22   2  13      126.87      112.10     16.75 o 
   1   3  13     1827.85     1863.58     35.60 o 
   2   3  13     2030.12     1843.26     32.87 o 
   3   3  13     1578.71     1477.49     28.72 o 
   4   3  13      669.00      670.44     19.41 o 
   5   3  13       67.06       21.57     12.49 o 
   6   3  13     1529.23     1527.10     35.82 o 
   7   3  13      114.45      120.84     14.83 o 
   8   3  13      476.31      452.85     22.68 o 
   9   3  13     1062.84     1008.90     30.29 o 
  10   3  13       35.75       13.13     15.15 o 
  11   3  13      163.04      136.29     20.59 o 
  12   3  13     1318.36     1269.73     36.88 o 
  13   3  13       22.87      -18.73     18.73 o 
  14   3  13       15.83       -5.30     20.85 o 
  15   3  13     1383.35     1403.82     44.91 o 
  16   3  13      212.39      175.57     23.22 o 
  17   3  13      481.19      445.68     29.89 o 
  18   3  13      911.14      915.88     34.19 o 
  19   3  13      106.61      111.00     19.45 o 
  20   3  13     1260.01     1315.53     34.40 o 
  21   3  13        0.01       -2.31     13.77 o 
  22   3  13      756.68      737.63     27.67 o 
   0   4  13     7112.63     6864.90    103.35 o 
   1   4  13      394.84      366.05     29.94 o 
   2   4  13      555.40      527.99     25.35 o 
   3   4  13        9.55        8.37     17.91 o 
   4   4  13     1385.69     1285.99     35.23 o 
   5   4  13       25.71       27.16     18.03 o 
   6   4  13     5176.17     5211.64     61.01 o 
   7   4  13      314.95      320.26     23.23 o 
   8   4  13     1199.20     1223.48     35.85 o 
   9   4  13     2137.36     2089.17     42.21 o 
  10   4  13     1859.45     1867.94     40.33 o 
  11   4  13     1912.56     1952.75     41.09 o 
  12   4  13       80.81       68.08     17.56 o 
  13   4  13      347.42      383.89     25.93 o 
  14   4  13       98.70       82.01     19.20 o 
  15   4  13     1964.14     1920.18     44.00 o 
  16   4  13       25.83        7.36     17.88 o 
  17   4  13     2741.65     2756.76     49.43 o 
  18   4  13       82.46      104.50     16.90 o 
  19   4  13      105.28      134.01     17.66 o 
  20   4  13      299.79      280.77     21.95 o 
   1   5  13     1181.72     1289.27     40.08 o 
   2   5  13     1123.44     1156.07     36.81 o 
   3   5  13     2978.44     3128.82     63.57 o 
   4   5  13      394.40      345.82     26.64 o 
   5   5  13     2920.87     2840.26     59.43 o 
   6   5  13      204.21      160.10     24.35 o 
   7   5  13     1191.58     1234.10     40.63 o 
   8   5  13       17.47       29.70     20.13 o 
   9   5  13     1505.56     1573.13     40.68 o 
  10   5  13      375.41      344.77     22.24 o 
  11   5  13     1032.04     1026.82     35.26 o 
  12   5  13     3452.88     3531.13     70.24 o 
  13   5  13       44.97       34.64     19.39 o 
  14   5  13     2106.18     2168.65     50.21 o 
  15   5  13      709.81      677.82     31.79 o 
  16   5  13      182.44      167.73     20.70 o 
  17   5  13      239.35      235.21     18.59 o 
  18   5  13        5.78      -13.74     13.74 o 
  19   5  13       44.77      141.62     29.99 o 
   0   6  13      571.36      652.96     52.86 o 
   1   6  13      276.43      290.49     27.43 o 
   2   6  13     1163.28     1252.37     45.07 o 
   3   6  13     1269.16     1300.16     45.39 o 
   4   6  13      730.95      748.49     37.04 o 
   5   6  13      488.05      481.69     33.92 o 
   6   6  13     2052.58     2188.63     59.36 o 
   7   6  13      206.90      177.25     27.76 o 
   8   6  13     3995.70     4119.85     66.72 o 
   9   6  13      678.25      692.32     31.29 o 
  10   6  13      639.32      614.08     30.35 o 
  11   6  13      662.37      577.66     34.56 o 
  12   6  13      167.71      124.14     24.54 o 
  13   6  13      945.83      930.75     57.20 o 
  14   6  13        4.22        8.67     18.72 o 
  15   6  13      429.61      398.93     25.01 o 
  16   6  13       64.94       60.46     20.60 o 
  17   6  13      327.44      387.55     31.48 o 
   1   7  13       63.39       45.95     23.43 o 
   2   7  13      416.43      406.92     33.82 o 
   3   7  13     1027.49     1029.10     42.35 o 
   4   7  13      127.59       59.70     22.41 o 
   5   7  13      693.88      723.82     32.72 o 
   6   7  13      861.87      897.11     35.00 o 
   7   7  13      855.10      859.55     33.79 o 
   8   7  13      297.31      325.81     24.03 o 
   9   7  13        7.19        7.49     18.48 o 
  10   7  13        2.34      -18.03     18.03 o 
  11   7  13      120.59      121.86     21.08 o 
  12   7  13       94.07       97.28     27.68 o 
  13   7  13      938.80     1018.72     35.97 o 
  14   7  13      604.74      564.03     30.38 o 
   0   8  13     1914.46     2009.71     57.94 o 
   1   8  13       25.31       15.41     22.09 o 
   2   8  13      120.44      124.24     17.19 o 
   3   8  13       43.87       45.93     16.39 o 
   4   8  13      332.75      316.76     18.64 o 
   5   8  13      825.09      846.40     26.24 o 
   6   8  13       63.55       96.37     14.35 o 
   7   8  13      174.84      205.54     17.07 o 
   8   8  13      406.52      388.67     26.98 o 
   9   8  13      185.35      156.91     25.42 o 
   0   0  14     1954.06     1637.24    199.53 o 
   1   0  14     2502.89     2625.08    169.84 o 
   2   0  14       38.91       92.95     53.92 o 
   3   0  14     4242.55     4601.26    172.99 o 
   4   0  14    23482.89    23918.14    426.10 o 
   5   0  14      637.58      480.49     64.52 o 
   6   0  14     9702.94    10494.33     99.91 o 
   7   0  14      347.45      362.04     23.92 o 
   8   0  14     3272.91     3330.56     61.86 o 
   9   0  14     9332.74    10147.67    114.74 o 
  10   0  14        0.82      -21.27     21.27 o 
  11   0  14      696.47      691.26     38.67 o 
  12   0  14     1969.95     1962.70     55.55 o 
  13   0  14      817.06      841.68     44.38 o 
  14   0  14      337.69      326.11     32.13 o 
  15   0  14     3016.29     3011.59     78.07 o 
  16   0  14        5.71       -9.51     27.63 o 
  17   0  14     1169.67     1182.17     50.64 o 
  18   0  14    12714.18    13058.90    161.25 o 
  19   0  14     2225.69     2200.88     57.65 o 
  20   0  14       34.49       59.16     24.00 o 
  21   0  14      434.20      489.76     30.58 o 
  22   0  14      169.21      210.41     26.16 o 
  23   0  14       23.51       31.57     23.35 o 
   1   1  14     2713.62     2980.02    113.22 o 
   2   1  14     1306.03     1000.43     71.14 o 
   3   1  14      864.61      935.90     62.07 o 
   4   1  14     6468.48     6412.44     99.73 o 
   5   1  14       49.35       63.81     15.42 o 
   6   1  14      999.34      959.26     23.24 o 
   7   1  14     2857.10     2997.01     48.71 o 
   8   1  14       10.14        2.87     13.58 o 
   9   1  14      520.11      527.85     22.69 o 
  10   1  14      770.52      698.50     23.85 o 
  11   1  14       19.62        9.71     13.20 o 
  12   1  14     2465.57     2556.42     45.73 o 
  13   1  14       30.19       17.87     18.32 o 
  14   1  14      305.42      282.56     22.01 o 
  15   1  14      103.07       86.59     20.73 o 
  16   1  14      257.30      255.56     22.88 o 
  17   1  14      634.29      627.12     28.37 o 
  18   1  14      542.11      498.54     24.13 o 
  19   1  14       69.68       58.72     14.88 o 
  20   1  14      533.16      558.76     22.96 o 
  21   1  14       15.14       21.83     13.71 o 
  22   1  14     1130.84     1083.60     32.67 o 
   0   2  14        0.62        8.81     22.02 o 
   1   2  14       71.63      136.85     18.72 o 
   2   2  14      186.13      215.89     18.25 o 
   3   2  14      888.58      950.16     29.25 o 
   4   2  14      142.70      147.11     16.00 o 
   5   2  14     1106.73     1085.20     25.60 o 
   6   2  14     6256.18     6090.30     60.40 o 
   7   2  14      226.87      182.76     18.28 o 
   8   2  14     2565.90     2612.28     43.54 o 
   9   2  14       11.74        5.14     14.23 o 
  10   2  14     3573.00     3664.18     63.55 o 
  11   2  14       94.98       88.44     17.11 o 
  12   2  14     7096.83     7210.03     78.64 o 
  13   2  14      680.94      641.40     28.97 o 
  14   2  14     2470.23     2425.42     55.21 o 
  15   2  14      309.97      303.55     23.44 o 
  16   2  14     1060.00     1040.40     40.48 o 
  17   2  14      148.73      137.43     19.83 o 
  18   2  14      135.81      142.81     17.83 o 
  19   2  14       23.38       -4.28     16.70 o 
  20   2  14       22.26       37.12     14.91 o 
  21   2  14      123.17       94.66     17.14 o 
  22   2  14       63.63       44.50     20.83 o 
   1   3  14      149.20      148.50     13.40 o 
   2   3  14       88.81       69.33     13.98 o 
   3   3  14       68.08       60.98     13.29 o 
   4   3  14      991.89      806.02     21.84 o 
   5   3  14     1510.50     1490.95     30.66 o 
   6   3  14        9.40      -13.34     13.34 o 
   7   3  14      246.74      239.14     17.69 o 
   8   3  14     2793.01     2710.67     61.04 o 
   9   3  14      296.70      309.45     23.04 o 
  10   3  14      205.23      169.47     17.30 o 
  11   3  14      446.81      388.71     24.32 o 
  12   3  14      115.10       74.82     17.74 o 
  13   3  14     4091.46     4166.24     65.06 o 
  14   3  14       42.08       19.30     20.73 o 
  15   3  14      515.42      444.16     29.52 o 
  16   3  14      284.78      246.21     24.09 o 
  17   3  14        0.49       33.54     19.35 o 
  18   3  14      240.52      250.17     20.69 o 
  19   3  14     1774.86     1735.51     43.18 o 
  20   3  14       98.62       87.54     15.87 o 
  21   3  14      719.05      676.02     25.58 o 
   0   4  14     7002.06     7107.96    104.13 o 
   1   4  14     2065.40     2095.38     46.06 o 
   2   4  14       57.48       90.38     17.63 o 
   3   4  14     1061.69     1076.86     35.44 o 
   4   4  14      456.12      412.93     24.98 o 
   5   4  14      118.49       80.81     18.90 o 
   6   4  14     1123.37     1100.17     32.16 o 
   7   4  14     6451.12     6537.94     72.01 o 
   8   4  14     3352.95     3385.22     65.75 o 
   9   4  14     4806.88     4796.16     60.38 o 
  10   4  14       36.19        3.32     19.22 o 
  11   4  14      568.99      500.26     26.01 o 
  12   4  14      716.37      691.37     28.22 o 
  13   4  14      451.10      387.30     24.67 o 
  14   4  14      307.53      294.70     21.79 o 
  15   4  14       15.71       19.67     21.31 o 
  16   4  14       30.61       30.02     16.88 o 
  17   4  14      138.89      133.77     17.30 o 
  18   4  14      374.89      401.44     23.90 o 
  19   4  14       37.95       39.53     17.60 o 
  20   4  14      396.10      343.18     21.81 o 
   1   5  14       30.79       46.86     18.46 o 
   2   5  14     3906.73     3938.19     59.94 o 
   3   5  14      911.35      973.62     37.14 o 
   4   5  14      149.21      225.41     34.36 o 
   5   5  14      330.38      306.39     26.91 o 
   6   5  14      192.70      184.90     25.49 o 
   7   5  14      981.06      910.31     44.89 o 
   8   5  14        2.11       -9.17     19.75 o 
   9   5  14     2492.39     2676.00     52.70 o 
  10   5  14      206.15      157.28     18.57 o 
  11   5  14      401.28      359.94     25.35 o 
  12   5  14     1440.34     1347.04     41.81 o 
  13   5  14       26.09      -16.34     20.00 o 
  14   5  14      872.77      820.22     32.32 o 
  15   5  14       96.70       63.76     15.90 o 
  16   5  14     1064.42     1093.87     32.05 o 
  17   5  14       17.40       17.51     14.16 o 
  18   5  14      311.15      237.67     23.88 o 
   0   6  14      235.26      231.20     36.63 o 
   1   6  14      484.41      452.67     31.75 o 
   2   6  14      212.83      207.84     26.06 o 
   3   6  14      874.87      982.10     42.61 o 
   4   6  14      555.75      566.36     34.24 o 
   5   6  14      859.91      814.64     38.00 o 
   6   6  14        0.72       -3.29     22.76 o 
   7   6  14       79.12      111.17     25.90 o 
   8   6  14      489.37      532.20     29.74 o 
   9   6  14        0.31       -3.46     18.37 o 
  10   6  14      497.29      460.89     26.38 o 
  11   6  14       21.12       15.60     20.53 o 
  12   6  14        2.48       30.28     22.55 o 
  13   6  14      587.55      566.21     33.54 o 
  14   6  14       77.30      111.49     28.25 o 
  15   6  14       13.71       18.08     19.23 o 
  16   6  14      154.12      134.56     17.44 o 
   1   7  14      198.60      171.44     23.78 o 
   2   7  14      633.62      612.26     32.02 o 
   3   7  14      258.57      261.97     27.93 o 
   4   7  14        6.91        9.45     23.49 o 
   5   7  14      494.00      495.78     28.49 o 
   6   7  14      474.00      513.64     28.18 o 
   7   7  14      667.85      616.09     29.06 o 
   8   7  14      542.14      524.21     26.92 o 
   9   7  14     1293.16     1233.81     37.78 o 
  10   7  14      646.81      542.85     29.16 o 
  11   7  14      155.75      121.39     18.31 o 
  12   7  14      452.12      480.61     26.29 o 
  13   7  14      202.10      228.07     23.42 o 
   0   8  14      170.07      158.77     26.31 o 
   1   8  14      680.07      645.57     24.78 o 
   2   8  14       26.33       14.02     14.61 o 
   3   8  14        0.04       32.04     14.80 o 
   4   8  14       27.59       21.33     13.56 o 
   5   8  14      188.36      174.15     14.75 o 
   6   8  14        5.93      -10.09     11.75 o 
   7   8  14      223.02      185.36     13.83 o 
   8   8  14        0.41      -11.82     18.99 o 
   1   1  15     3474.32     3468.43     55.91 o 
   2   1  15     4476.05     4573.03     56.12 o 
   3   1  15        9.73      -14.79     14.79 o 
   4   1  15     4889.36     4998.08     53.69 o 
   5   1  15       49.07       48.13     13.17 o 
   6   1  15      251.74      206.56     14.48 o 
   7   1  15        9.18       25.13     14.91 o 
   8   1  15       87.50       48.95     14.75 o 
   9   1  15      160.35      126.22     18.51 o 
  10   1  15     2098.26     2008.33     37.95 o 
  11   1  15      114.58       92.88     15.37 o 
  12   1  15     2510.04     2549.96     45.34 o 
  13   1  15      640.69      659.23     28.84 o 
  14   1  15      207.68      192.56     21.96 o 
  15   1  15       98.88       91.00     20.79 o 
  16   1  15      606.34      662.14     32.00 o 
  17   1  15        1.11        8.03     17.49 o 
  18   1  15       81.47       79.59     16.87 o 
  19   1  15     1028.45      941.33     29.95 o 
  20   1  15      490.47      459.27     20.23 o 
  21   1  15      259.82      260.71     29.11 o 
  22   1  15      275.48      242.91     17.20 o 
   0   2  15     1680.33     1691.92     57.40 o 
   1   2  15     4148.18     4310.71     54.08 o 
   2   2  15     1163.54     1156.89     25.25 o 
   3   2  15       48.45       57.18     11.93 o 
   4   2  15       75.48       62.38     12.44 o 
   5   2  15      408.84      384.60     17.05 o 
   6   2  15      128.52      127.84     15.24 o 
   7   2  15      578.84      530.73     22.64 o 
   8   2  15     5029.51     5062.40     64.40 o 
   9   2  15       79.79       68.61     18.73 o 
  10   2  15        6.83        3.09     17.23 o 
  11   2  15      431.99      581.79     74.23 o 
  12   2  15       59.53       37.36     18.55 o 
  13   2  15     2333.91     2332.45     51.73 o 
  14   2  15      647.23      688.12     37.36 o 
  15   2  15       11.77       21.74     19.47 o 
  16   2  15      165.50      127.00     22.97 o 
  17   2  15      944.96      898.33     36.02 o 
  18   2  15      879.67      805.90     30.46 o 
  19   2  15      474.48      478.05     25.18 o 
  20   2  15      610.16      644.89     25.55 o 
  21   2  15      163.32      191.29     17.30 o 
  22   2  15       68.72       44.39     17.44 o 
   1   3  15       79.27      103.68     15.56 o 
   2   3  15     2649.12     2474.20     37.44 o 
   3   3  15       10.89       41.96     13.25 o 
   4   3  15       49.73       22.16     13.68 o 
   5   3  15      535.98      428.54     18.86 o 
   6   3  15     5941.02     5893.97     60.34 o 
   7   3  15       68.65       26.46     14.52 o 
   8   3  15      212.66      215.19     19.11 o 
   9   3  15      829.84      780.45     29.92 o 
  10   3  15        4.76      -18.43     18.76 o 
  11   3  15        3.69       22.85     19.27 o 
  12   3  15      455.88      466.86     25.35 o 
  13   3  15     1554.63     1546.19     43.53 o 
  14   3  15     1559.66     1521.99     48.31 o 
  15   3  15      145.52      128.62     20.75 o 
  16   3  15     1198.40     1226.40     40.91 o 
  17   3  15      429.90      415.49     24.67 o 
  18   3  15     2064.84     2059.81     45.27 o 
  19   3  15      189.46      147.54     17.83 o 
  20   3  15     2130.42     2158.66     44.62 o 
  21   3  15      116.59      109.55     13.92 o 
   0   4  15     3061.47     3288.67     74.70 o 
   1   4  15       58.64       49.56     16.20 o 
   2   4  15       12.66        0.38     16.81 o 
   3   4  15     2444.21     2554.66     43.83 o 
   4   4  15     3552.76     3642.92     55.84 o 
   5   4  15      191.86      193.09     20.83 o 
   6   4  15      302.87      294.81     22.98 o 
   7   4  15      364.70      332.76     22.64 o 
   8   4  15      173.35      155.15     19.44 o 
   9   4  15     2612.45     2672.48     55.64 o 
  10   4  15       43.59       55.04     17.30 o 
  11   4  15      309.39      259.88     20.71 o 
  12   4  15      578.10      595.83     27.58 o 
  13   4  15      138.93      127.88     17.66 o 
  14   4  15      120.81       93.43     17.31 o 
  15   4  15      604.50      532.45     28.39 o 
  16   4  15      314.60      315.40     23.36 o 
  17   4  15       55.52       44.10     15.80 o 
  18   4  15      662.26      752.52     30.46 o 
  19   4  15      137.20      136.83     16.67 o 
  20   4  15      296.33      347.02     37.53 o 
   1   5  15     1304.77     1405.52     39.77 o 
   2   5  15      635.10      573.56     27.70 o 
   3   5  15     1313.65     1404.67     40.83 o 
   4   5  15     3282.02     3389.62     62.30 o 
   5   5  15      174.87      152.93     24.36 o 
   6   5  15      519.76      443.77     33.11 o 
   7   5  15      219.22      188.22     25.03 o 
   8   5  15     2703.97     2954.69     55.25 o 
   9   5  15       32.02       17.19     19.27 o 
  10   5  15     1494.01     1604.79     43.83 o 
  11   5  15       79.01       68.32     19.25 o 
  12   5  15     4728.22     4711.19     75.48 o 
  13   5  15      252.12      199.72     26.31 o 
  14   5  15     1787.84     1834.90     49.42 o 
  15   5  15        1.71       -0.92     14.43 o 
  16   5  15       67.62       93.98     14.67 o 
  17   5  15       55.09       67.85     16.02 o 
  18   5  15      281.06      302.25     28.97 o 
   0   6  15      338.03      352.93     39.34 o 
   1   6  15     1353.76     1382.69     42.80 o 
   2   6  15      302.73      328.27     29.57 o 
   3   6  15       46.84       38.75     22.84 o 
   4   6  15      137.27      147.20     25.08 o 
   5   6  15       52.65       72.79     23.18 o 
   6   6  15      266.09      281.77     27.38 o 
   7   6  15      178.52      199.17     25.00 o 
   8   6  15      197.09      205.51     23.11 o 
   9   6  15      946.77      964.25     33.81 o 
  10   6  15     3564.66     3856.22     70.60 o 
  11   6  15        6.68       55.39     21.37 o 
  12   6  15     1005.71     1106.54     43.65 o 
  13   6  15       38.54       62.91     20.25 o 
  14   6  15      898.34      957.67     32.72 o 
  15   6  15       79.13      108.00     15.22 o 
  16   6  15      576.62      584.73     32.53 o 
   1   7  15        7.55       -0.35     21.09 o 
   2   7  15      534.82      629.87     30.76 o 
   3   7  15      195.96      230.13     24.02 o 
   4   7  15      178.49      163.29     21.16 o 
   5   7  15        2.72       10.13     18.01 o 
   6   7  15      143.80      181.52     19.80 o 
   7   7  15       44.60       58.18     17.43 o 
   8   7  15      948.16      952.50     34.26 o 
   9   7  15     1372.90     1324.25     47.20 o 
  10   7  15        9.49      -24.08     24.08 o 
  11   7  15       82.58       96.51     19.71 o 
  12   7  15       27.68       10.38     13.42 o 
   0   8  15     3197.14     3436.91     72.13 o 
   1   8  15      125.54      140.15     16.24 o 
   2   8  15      331.62      296.10     17.98 o 
   3   8  15      348.33      357.33     18.81 o 
   4   8  15       68.51      114.11     14.48 o 
   5   8  15      104.61      120.92     13.44 o 
   6   8  15       69.71       96.60     13.57 o 
   7   8  15      277.39      348.58     34.39 o 
   0   0  16    30370.52    30550.51    366.91 o 
   1   0  16    12611.92    13037.65    126.81 o 
   2   0  16      169.25      123.05     16.61 o 
   3   0  16     3014.09     3153.95     52.41 o 
   4   0  16     7161.65     7461.97     79.52 o 
   5   0  16     2709.88     2839.40     53.98 o 
   6   0  16       30.90       28.07     19.34 o 
   7   0  16     7575.92     7672.97    108.63 o 
   8   0  16       91.71      105.32     21.95 o 
   9   0  16     1198.10     1152.18     41.12 o 
  10   0  16       47.02       33.36     25.32 o 
  11   0  16     2971.27     2932.38     68.51 o 
  12   0  16     2775.63     2741.60     67.57 o 
  13   0  16     2990.67     2938.53     80.10 o 
  14   0  16      320.74      278.63     34.29 o 
  15   0  16     2404.53     2693.81     81.50 o 
  16   0  16      410.18      386.83     44.45 o 
  17   0  16       48.35       41.31     25.53 o 
  18   0  16      944.83      971.99     43.10 o 
  19   0  16     2462.67     2472.35     71.26 o 
  20   0  16     3733.31     3724.25     80.65 o 
  21   0  16      268.42      254.72     26.10 o 
  22   0  16     2275.14     2160.36     82.83 o 
   1   1  16      335.03      293.26     16.64 o 
   2   1  16     1946.85     2068.43     29.72 o 
   3   1  16       13.40        2.08     10.93 o 
   4   1  16     1103.85     1064.56     24.65 o 
   5   1  16      479.08      457.17     18.07 o 
   6   1  16      777.47      748.61     21.68 o 
   7   1  16     3810.26     3732.37     50.20 o 
   8   1  16        4.24       -1.44     14.92 o 
   9   1  16     4748.90     4823.01     60.66 o 
  10   1  16      195.34      150.01     16.42 o 
  11   1  16     2320.11     2289.41     42.18 o 
  12   1  16      157.17      115.05     18.23 o 
  13   1  16     2623.52     2559.94     59.51 o 
  14   1  16     4161.13     4366.94     68.51 o 
  15   1  16     1488.56     1479.49     43.69 o 
  16   1  16       29.12       36.15     20.42 o 
  17   1  16      333.70      295.72     22.55 o 
  18   1  16      787.08      743.00     27.64 o 
  19   1  16      125.50      117.13     15.60 o 
  20   1  16      147.43      122.22     13.70 o 
  21   1  16     1200.63     1106.49     32.93 o 
  22   1  16       60.60       12.83     19.71 o 
   0   2  16        6.35       20.03     17.79 o 
   1   2  16     2283.09     2033.78     31.62 o 
   2   2  16        7.62       18.36     12.03 o 
   3   2  16      992.98      939.45     22.84 o 
   4   2  16     1845.08     1769.93     30.85 o 
   5   2  16       38.28       55.65     13.18 o 
   6   2  16       12.72       28.68     14.99 o 
   7   2  16        7.22       33.98     16.83 o 
   8   2  16     1885.44     1819.38     37.18 o 
   9   2  16      371.18      358.42     22.67 o 
  10   2  16     6486.34     6569.73     92.63 o 
  11   2  16      615.51      626.89     27.53 o 
  12   2  16     1273.21     1214.64     41.36 o 
  13   2  16      635.25      609.97     30.10 o 
  14   2  16       85.18       81.71     20.27 o 
  15   2  16       87.85       96.54     23.18 o 
  16   2  16     1401.58     1378.62     45.65 o 
  17   2  16      609.74      624.07     31.09 o 
  18   2  16      664.39      617.90     27.26 o 
  19   2  16       35.16       25.58     19.97 o 
  20   2  16        3.30        8.22     19.44 o 
  21   2  16     2340.19     2458.70     47.01 o 
   1   3  16     1633.39     1568.09     30.69 o 
   2   3  16      481.85      559.22     21.14 o 
   3   3  16      303.63      269.81     17.73 o 
   4   3  16     2557.65     2612.46     42.81 o 
   5   3  16      737.15      660.19     25.95 o 
   6   3  16       14.63       28.61     14.50 o 
   7   3  16     1969.09     1927.93     39.62 o 
   8   3  16     5084.79     5116.90     64.86 o 
   9   3  16      467.90      429.35     25.88 o 
  10   3  16      715.56      603.19     33.83 o 
  11   3  16       89.57       88.58     18.77 o 
  12   3  16      138.56      114.71     21.51 o 
  13   3  16      391.41      370.01     25.97 o 
  14   3  16        2.80      -14.89     19.06 o 
  15   3  16      929.62      958.67     35.44 o 
  16   3  16      251.38      249.24     21.35 o 
  17   3  16        5.39       -6.40     16.52 o 
  18   3  16       18.80       35.48     16.19 o 
  19   3  16      962.21     1038.61     34.60 o 
  20   3  16      130.28      140.66     17.57 o 
   0   4  16      528.29      485.21     33.56 o 
   1   4  16      686.32      687.27     25.16 o 
   2   4  16      572.51      620.83     25.13 o 
   3   4  16     1473.72     1400.66     36.64 o 
   4   4  16     2112.54     2058.22     42.53 o 
   5   4  16       67.89       51.25     19.66 o 
   6   4  16       49.69       57.00     18.03 o 
   7   4  16      502.47      475.11     25.70 o 
   8   4  16     4520.43     4781.02     66.26 o 
   9   4  16      448.09      511.10     26.18 o 
  10   4  16     2150.84     2083.86     42.69 o 
  11   4  16       17.10       37.42     16.29 o 
  12   4  16      741.19      735.16     28.98 o 
  13   4  16      473.71      439.53     23.78 o 
  14   4  16      257.44      265.30     21.51 o 
  15   4  16       38.30       19.12     16.32 o 
  16   4  16       11.45        7.33     16.03 o 
  17   4  16        2.89       11.26     15.11 o 
  18   4  16     1016.18     1035.03     32.69 o 
  19   4  16       35.54       37.79     19.58 o 
   1   5  16      694.05      631.37     29.11 o 
   2   5  16       20.80       43.94     19.48 o 
   3   5  16      528.22      465.22     28.99 o 
   4   5  16      256.48      262.19     25.50 o 
   5   5  16       68.67       41.24     23.17 o 
   6   5  16       41.25       31.42     21.83 o 
   7   5  16      579.20      542.44     31.39 o 
   8   5  16      204.40      150.59     22.39 o 
   9   5  16        1.67      -12.13     17.98 o 
  10   5  16       12.85      -16.74     18.04 o 
  11   5  16       52.10       75.80     19.44 o 
  12   5  16      160.00      150.52     19.78 o 
  13   5  16      871.99      787.19     34.70 o 
  14   5  16      158.24      127.55     19.54 o 
  15   5  16       10.52       33.61     18.66 o 
  16   5  16      106.10       82.09     18.83 o 
  17   5  16       37.32       24.92     15.30 o 
   0   6  16        9.39       46.70     32.49 o 
   1   6  16       17.85       63.18     20.57 o 
   2   6  16     1524.52     1570.78     48.70 o 
   3   6  16      185.30      173.22     24.35 o 
   4   6  16      359.41      327.68     28.06 o 
   5   6  16      675.56      683.50     34.59 o 
   6   6  16      811.68      852.43     36.48 o 
   7   6  16      635.90      644.19     29.71 o 
   8   6  16      530.88      610.79     27.62 o 
   9   6  16      158.60      155.54     22.44 o 
  10   6  16        6.39       17.85     22.26 o 
  11   6  16      620.04      717.23     34.44 o 
  12   6  16      517.26      479.32     28.69 o 
  13   6  16      167.76      128.91     20.91 o 
  14   6  16        6.36       -1.84     18.61 o 
  15   6  16       93.18       68.35     16.70 o 
   1   7  16       10.33        3.32     22.66 o 
   2   7  16      259.39      295.15     23.80 o 
   3   7  16      170.68      144.22     19.95 o 
   4   7  16      104.65       92.25     17.87 o 
   5   7  16      151.76      156.21     19.15 o 
   6   7  16       35.02       49.65     14.76 o 
   7   7  16        0.84       33.22     14.77 o 
   8   7  16      101.71      125.55     16.72 o 
   9   7  16      576.00      561.58     26.83 o 
  10   7  16      277.05      227.20     24.71 o 
  11   7  16        0.17       37.61     19.44 o 
   0   8  16      659.28      607.34     30.49 o 
   1   8  16       10.92       -8.61     13.06 o 
   2   8  16      158.24      140.49     15.41 o 
   3   8  16        2.74      -12.10     12.10 o 
   4   8  16        0.60        8.93     12.01 o 
   5   8  16       71.18       68.16     15.08 o 
   1   1  17     2082.46     2024.87     31.45 o 
   2   1  17      656.56      552.79     17.90 o 
   3   1  17       29.46       29.26     14.84 o 
   4   1  17     1300.75     1324.86     27.38 o 
   5   1  17      505.52      401.70     19.09 o 
   6   1  17        8.40       23.12     14.14 o 
   7   1  17      515.66      532.62     21.87 o 
   8   1  17     1139.91     1097.54     31.13 o 
   9   1  17      150.96      149.15     18.48 o 
  10   1  17      682.16      657.12     27.30 o 
  11   1  17       21.79       20.76     16.20 o 
  12   1  17      570.21      486.10     29.77 o 
  13   1  17       61.69       71.47     23.21 o 
  14   1  17      165.99       85.88     20.40 o 
  15   1  17      311.04      231.54     26.30 o 
  16   1  17     2014.10     1994.72     53.84 o 
  17   1  17       25.28       18.94     18.02 o 
  18   1  17      149.38      130.34     17.13 o 
  19   1  17       59.74       37.73     14.08 o 
  20   1  17     1221.59     1203.15     29.06 o 
  21   1  17      217.50      209.51     18.45 o 
   0   2  17       54.53       84.95     20.89 o 
   1   2  17      139.32      140.34     16.15 o 
   2   2  17      140.59      176.42     15.63 o 
   3   2  17      294.37      309.82     15.53 o 
   4   2  17     1990.10     2123.77     33.47 o 
   5   2  17     1854.86     1767.37     32.81 o 
   6   2  17      420.84      380.53     20.28 o 
   7   2  17        3.81      -16.30     16.57 o 
   8   2  17      387.93      402.81     22.76 o 
   9   2  17     2827.83     2986.60     54.24 o 
  10   2  17     1322.61     1284.77     40.00 o 
  11   2  17     3163.63     3109.02     56.18 o 
  12   2  17       15.38       21.36     21.11 o 
  13   2  17     2851.47     3000.23     61.44 o 
  14   2  17      850.93      822.48     37.19 o 
  15   2  17      106.76      106.00     24.15 o 
  16   2  17        0.08       -8.75     19.60 o 
  17   2  17     1079.32     1055.75     36.81 o 
  18   2  17      247.03      265.37     19.21 o 
  19   2  17      113.65      120.54     16.04 o 
  20   2  17       93.24       87.40     13.61 o 
  21   2  17        1.84       10.78     14.42 o 
   1   3  17     1921.59     1902.30     35.30 o 
   2   3  17     1333.95     1329.28     30.47 o 
   3   3  17     1400.62     1410.47     32.39 o 
   4   3  17       12.39       19.29     15.94 o 
   5   3  17     1326.38     1317.90     31.65 o 
   6   3  17        3.49       -9.57     16.11 o 
   7   3  17      569.69      565.06     26.45 o 
   8   3  17       37.88       18.75     18.03 o 
   9   3  17     9117.48     9159.69     91.17 o 
  10   3  17      581.99      553.96     26.98 o 
  11   3  17     1097.56     1130.72     37.86 o 
  12   3  17     5984.84     6230.32     99.11 o 
  13   3  17       31.44       31.18     18.85 o 
  14   3  17      211.53      173.49     19.93 o 
  15   3  17      112.13       95.85     22.65 o 
  16   3  17        4.79       -4.14     16.48 o 
  17   3  17      414.47      431.32     25.38 o 
  18   3  17      257.10      247.47     20.38 o 
  19   3  17        0.06      -11.36     12.92 o 
  20   3  17       12.05        6.29     11.91 o 
   0   4  17     2375.96     2373.46     61.19 o 
   1   4  17      221.46      192.16     22.20 o 
   2   4  17      180.11      140.18     17.65 o 
   3   4  17       23.74       38.86     18.29 o 
   4   4  17      130.27      147.72     19.62 o 
   5   4  17      403.61      386.41     25.49 o 
   6   4  17      349.99      409.63     29.03 o 
   7   4  17        8.12       -9.04     21.33 o 
   8   4  17       85.64      102.81     22.75 o 
   9   4  17      188.11      186.06     21.08 o 
  10   4  17      473.75      486.91     28.50 o 
  11   4  17     2314.86     2344.13     45.86 o 
  12   4  17       12.83       16.64     16.95 o 
  13   4  17      162.12      178.46     18.30 o 
  14   4  17      241.58      268.15     20.69 o 
  15   4  17      417.96      352.81     22.42 o 
  16   4  17        3.95       -1.40     16.63 o 
  17   4  17       12.30       37.71     14.76 o 
  18   4  17      136.42      125.52     18.46 o 
   1   5  17     3754.80     3932.32     57.66 o 
   2   5  17     2327.09     2604.72     49.44 o 
   3   5  17     1598.28     1599.74     39.43 o 
   4   5  17       67.02       61.90     18.94 o 
   5   5  17      403.05      367.99     25.79 o 
   6   5  17        2.54       13.33     21.13 o 
   7   5  17      351.18      324.38     25.81 o 
   8   5  17      142.37      143.58     21.52 o 
   9   5  17     1213.99     1160.53     36.62 o 
  10   5  17       74.08       44.65     18.64 o 
  11   5  17       16.55       28.55     18.79 o 
  12   5  17      332.75      335.35     23.76 o 
  13   5  17      725.09      663.84     29.06 o 
  14   5  17      241.65      204.79     18.70 o 
  15   5  17        9.76       25.98     16.43 o 
  16   5  17      116.01      155.44     24.21 o 
  17   5  17        8.59      -14.28     18.62 o 
   0   6  17      130.43      206.45     31.73 o 
   1   6  17      853.36      995.66     33.67 o 
   2   6  17      260.50      229.77     24.36 o 
   3   6  17      260.66      258.66     23.31 o 
   4   6  17        1.08       24.14     20.49 o 
   5   6  17     1424.45     1593.00     42.31 o 
   6   6  17       40.75       72.28     18.86 o 
   7   6  17      227.88      209.81     19.66 o 
   8   6  17     3226.07     3273.17     51.20 o 
   9   6  17      290.62      249.66     19.58 o 
  10   6  17        0.93       27.13     22.78 o 
  11   6  17        0.91      -21.80     21.80 o 
  12   6  17      370.10      370.88     21.95 o 
  13   6  17      121.09      136.62     15.73 o 
  14   6  17      349.60      324.51     19.17 o 
   1   7  17      378.19      387.32     27.84 o 
   2   7  17        7.00       20.72     19.60 o 
   3   7  17      560.90      634.92     27.89 o 
   4   7  17       54.78       55.10     16.90 o 
   5   7  17      286.10      322.08     19.54 o 
   6   7  17       94.15       60.89     14.22 o 
   7   7  17      131.95      177.14     23.08 o 
   8   7  17        0.08       -8.61     14.69 o 
   9   7  17      245.00      271.55     19.48 o 
  10   7  17      357.36      368.65     21.42 o 
   0   8  17      657.76      589.67     30.42 o 
   1   8  17       31.18       37.44     12.17 o 
   2   8  17       28.80       21.05     11.22 o 
   3   8  17      180.97      151.85     15.29 o 
   0   0  18       78.84       -5.64     25.86 o 
   1   0  18      224.25      192.34     26.14 o 
   2   0  18       22.97       17.01     19.50 o 
   3   0  18      486.06      516.17     27.92 o 
   4   0  18      213.10      234.30     24.84 o 
   5   0  18      443.32      345.02     25.25 o 
   6   0  18      448.63      296.47     25.77 o 
   7   0  18     3473.08     3465.10     67.85 o 
   8   0  18     1425.12     1520.55     47.27 o 
   9   0  18        2.88      -23.41     23.41 o 
  10   0  18      578.02      485.56     35.05 o 
  11   0  18     4765.32     4787.54     90.51 o 
  12   0  18      809.88      808.83     40.46 o 
  13   0  18      223.56      182.67     31.62 o 
  14   0  18      766.99      852.71     49.05 o 
  15   0  18     3533.66     3626.95     91.45 o 
  16   0  18    10185.18     9938.50    219.80 o 
  17   0  18     1719.32     1568.14     56.44 o 
  18   0  18      776.85      749.15     39.64 o 
  19   0  18      887.21      936.56     46.03 o 
  20   0  18        1.04        4.49     17.65 o 
  21   0  18      355.25      357.06     26.13 o 
   1   1  18       59.60       63.08     12.93 o 
   2   1  18     1815.57     1748.20     30.03 o 
   3   1  18      270.54      318.16     18.10 o 
   4   1  18     1832.36     1859.05     32.71 o 
   5   1  18       10.01       18.62     13.62 o 
   6   1  18       15.64       29.60     14.88 o 
   7   1  18      337.00      286.77     18.88 o 
   8   1  18      293.10      360.36     38.52 o 
   9   1  18     3759.06     3786.36     60.63 o 
  10   1  18      280.81      274.15     20.34 o 
  11   1  18      658.36      676.10     28.57 o 
  12   1  18       82.18       48.05     19.00 o 
  13   1  18      610.97      610.26     39.12 o 
  14   1  18       55.09       50.42     22.71 o 
  15   1  18     1121.62     1074.66     42.15 o 
  16   1  18      142.65      149.50     23.43 o 
  17   1  18        4.42       19.83     16.05 o 
  18   1  18       39.63       36.23     14.12 o 
  19   1  18      198.62      194.89     16.05 o 
  20   1  18      373.45      361.15     19.43 o 
  21   1  18       79.03       40.02     12.48 o 
   0   2  18     1264.65     1312.03     42.70 o 
   1   2  18     7162.56     7003.26     62.08 o 
   2   2  18      494.17      447.19     19.86 o 
   3   2  18     2594.55     2543.33     38.95 o 
   4   2  18     4925.13     4941.15     53.03 o 
   5   2  18     5508.19     5722.55     57.96 o 
   6   2  18      415.02      369.64     20.82 o 
   7   2  18      144.00      150.75     23.96 o 
   8   2  18      342.99      281.99     21.38 o 
   9   2  18        8.12       17.31     19.67 o 
  10   2  18      664.39      715.65     32.56 o 
  11   2  18       61.94       77.74     20.26 o 
  12   2  18      151.61      142.73     21.25 o 
  13   2  18       17.54       57.08     20.56 o 
  14   2  18        3.75      -15.36     22.02 o 
  15   2  18      572.01      602.62     34.73 o 
  16   2  18       79.23       70.31     20.48 o 
  17   2  18      592.12      607.36     30.59 o 
  18   2  18      238.65      237.45     18.05 o 
  19   2  18      336.78      371.12     18.60 o 
  20   2  18        6.66      -12.70     12.70 o 
   1   3  18     1721.51     1641.59     34.94 o 
   2   3  18        2.78        3.70     14.87 o 
   3   3  18      124.48      116.37     16.53 o 
   4   3  18      305.76      322.97     20.39 o 
   5   3  18     1073.42     1048.64     29.18 o 
   6   3  18      362.09      335.64     21.65 o 
   7   3  18     2428.40     2394.92     44.27 o 
   8   3  18      315.39      322.20     23.80 o 
   9   3  18     2490.17     2603.84     52.88 o 
  10   3  18      135.45      136.62     21.43 o 
  11   3  18        8.47       36.25     21.29 o 
  12   3  18      780.76      699.98     30.41 o 
  13   3  18      584.66      644.12     29.60 o 
  14   3  18      608.28      653.19     29.01 o 
  15   3  18      117.39      123.23     19.05 o 
  16   3  18      135.82      130.30     16.91 o 
  17   3  18      259.48      238.14     18.87 o 
  18   3  18      230.41      184.93     18.47 o 
  19   3  18     1546.02     1737.12     39.77 o 
   0   4  18     1373.11     1297.35     44.56 o 
   1   4  18      879.87      915.00     36.52 o 
   2   4  18       62.85       60.89     17.68 o 
   3   4  18      767.75      748.26     25.22 o 
   4   4  18      847.65      790.13     28.89 o 
   5   4  18      379.54      394.00     26.42 o 
   6   4  18     1288.09     1327.16     44.14 o 
   7   4  18     2398.40     2454.57     55.64 o 
   8   4  18     1123.43     1195.56     39.05 o 
   9   4  18       95.28       77.09     19.20 o 
  10   4  18      390.98      381.17     24.75 o 
  11   4  18      302.96      371.95     24.91 o 
  12   4  18       28.07       40.88     16.32 o 
  13   4  18      643.79      633.09     29.88 o 
  14   4  18       32.65       19.15     16.59 o 
  15   4  18     1214.81     1226.36     35.63 o 
  16   4  18       13.70       18.30     15.44 o 
  17   4  18        4.41       -6.79     13.31 o 
  18   4  18      619.68      560.64     27.98 o 
   1   5  18       31.77       35.58     18.01 o 
   2   5  18      223.99      219.59     22.35 o 
   3   5  18      126.18      136.74     19.56 o 
   4   5  18      367.55      333.17     22.96 o 
   5   5  18     1979.96     1905.90     43.72 o 
   6   5  18        5.36       -1.59     17.59 o 
   7   5  18      427.97      459.31     26.95 o 
   8   5  18      232.19      268.74     26.73 o 
   9   5  18     1177.65     1208.29     39.10 o 
  10   5  18        4.07       31.80     22.97 o 
  11   5  18      141.77       99.93     17.98 o 
  12   5  18      333.81      334.06     22.36 o 
  13   5  18     1807.29     1869.08     44.86 o 
  14   5  18        9.88        0.45     18.54 o 
  15   5  18       55.32       57.13     20.66 o 
  16   5  18       78.50       23.86     14.84 o 
   0   6  18      768.08      746.77     40.50 o 
   1   6  18      931.42      822.79     30.08 o 
   2   6  18      360.51      377.38     26.07 o 
   3   6  18      437.26      390.29     26.02 o 
   4   6  18      132.59      138.95     22.38 o 
   5   6  18        5.66       20.48     17.17 o 
   6   6  18      283.75      311.36     21.53 o 
   7   6  18       38.25       51.24     16.60 o 
   8   6  18        1.07       10.59     15.16 o 
   9   6  18       27.87       20.79     16.15 o 
  10   6  18        4.45        5.98     17.64 o 
  11   6  18       71.72       62.45     17.32 o 
  12   6  18        3.27      -13.25     15.06 o 
  13   6  18       20.56       48.36     13.63 o 
   1   7  18       12.86       -8.48     17.39 o 
   2   7  18       91.15       80.45     16.55 o 
   3   7  18      726.81      673.77     27.85 o 
   4   7  18       64.28       75.42     14.87 o 
   5   7  18      169.32      195.93     17.14 o 
   6   7  18       93.48      103.95     13.31 o 
   7   7  18        1.01       19.63     13.77 o 
   8   7  18      159.44      174.11     19.24 o 
   9   7  18       49.05       39.42     13.78 o 
   1   1  19     6266.28     6307.30     59.83 o 
   2   1  19      377.05      352.76     18.78 o 
   3   1  19     2448.17     2322.94     36.07 o 
   4   1  19     1309.25     1249.44     28.77 o 
   5   1  19      130.84      105.54     15.96 o 
   6   1  19       11.43       -0.29     16.15 o 
   7   1  19       92.74      137.45     20.04 o 
   8   1  19       22.62       27.14     18.64 o 
   9   1  19      358.07      325.61     24.36 o 
  10   1  19      523.03      526.35     25.80 o 
  11   1  19     1481.31     1325.74     42.91 o 
  12   1  19       91.38       89.00     21.25 o 
  13   1  19      179.55      163.87     26.17 o 
  14   1  19     1546.21     1543.65     48.20 o 
  15   1  19     1871.44     1788.96     50.81 o 
  16   1  19      137.38      138.00     21.32 o 
  17   1  19       13.47       23.26     15.48 o 
  18   1  19      111.08      118.57     15.33 o 
  19   1  19      356.31      335.33     17.71 o 
  20   1  19     2010.18     2060.42     41.72 o 
   0   2  19     5349.52     5131.75     71.46 o 
   1   2  19      134.24      129.64     15.82 o 
   2   2  19      643.45      671.50     23.46 o 
   3   2  19      978.20     1010.38     29.33 o 
   4   2  19     3123.64     3196.74     47.19 o 
   5   2  19      488.96      478.63     22.45 o 
   6   2  19     1790.23     1808.29     40.83 o 
   7   2  19      721.03      630.72     27.62 o 
   8   2  19     1537.20     1555.31     39.94 o 
   9   2  19       62.49       26.03     20.25 o 
  10   2  19      256.95      226.92     24.46 o 
  11   2  19      823.42      768.38     32.81 o 
  12   2  19        5.23       21.80     17.58 o 
  13   2  19        0.68       -3.57     21.18 o 
  14   2  19      539.24      521.20     35.57 o 
  15   2  19      184.24      162.36     22.30 o 
  16   2  19      309.05      322.61     24.58 o 
  17   2  19      533.46      489.52     24.23 o 
  18   2  19       39.22       35.65     20.92 o 
  19   2  19       36.71       19.39     12.07 o 
   1   3  19     2247.99     2232.26     42.61 o 
   2   3  19        3.73       23.23     16.27 o 
   3   3  19      408.99      325.83     19.27 o 
   4   3  19     2798.17     2691.23     52.21 o 
   5   3  19      673.91      737.81     25.66 o 
   6   3  19     1502.64     1461.38     36.98 o 
   7   3  19       64.30       88.73     21.07 o 
   8   3  19      655.69      646.88     30.02 o 
   9   3  19      597.12      608.14     33.75 o 
  10   3  19      523.12      512.54     29.65 o 
  11   3  19        6.39        1.92     20.65 o 
  12   3  19      894.74      782.97     34.54 o 
  13   3  19       38.63       57.10     19.93 o 
  14   3  19      556.57      574.68     27.96 o 
  15   3  19        0.93        3.34     17.31 o 
  16   3  19      262.42      284.08     19.95 o 
  17   3  19      376.78      375.29     21.48 o 
  18   3  19        9.92        5.65     13.74 o 
   0   4  19      139.50      123.09     28.05 o 
   1   4  19       80.70       78.28     19.17 o 
   2   4  19      358.80      312.16     22.24 o 
   3   4  19      556.66      580.47     26.04 o 
   4   4  19      697.46      653.47     26.72 o 
   5   4  19       32.65       20.48     20.05 o 
   6   4  19      200.78      172.57     22.90 o 
   7   4  19      471.09      452.81     26.32 o 
   8   4  19      245.90      245.58     23.49 o 
   9   4  19      102.90       94.43     19.78 o 
  10   4  19      635.00      577.14     29.05 o 
  11   4  19      934.54      901.99     33.40 o 
  12   4  19      459.82      510.92     26.61 o 
  13   4  19      300.25      236.63     24.78 o 
  14   4  19      367.93      312.60     20.86 o 
  15   4  19      287.78      265.38     22.06 o 
  16   4  19      823.26      850.46     29.30 o 
  17   4  19       21.81        2.47     19.48 o 
   1   5  19     1361.07     1354.12     34.34 o 
   2   5  19       11.55        6.54     18.80 o 
   3   5  19       15.83       36.39     17.31 o 
   4   5  19       44.24       46.04     17.77 o 
   5   5  19        3.31       -9.27     16.72 o 
   6   5  19      370.47      409.32     25.77 o 
   7   5  19      232.82      318.40     24.19 o 
   8   5  19       57.41       78.40     21.41 o 
   9   5  19     1301.06     1344.80     42.72 o 
  10   5  19        8.45       -7.65     16.13 o 
  11   5  19        0.08       11.35     16.23 o 
  12   5  19       64.17       84.01     21.05 o 
  13   5  19        6.71        6.83     14.06 o 
  14   5  19      286.20      322.34     23.71 o 
  15   5  19      120.56      125.71     20.08 o 
   0   6  19     1346.03     1426.29     47.83 o 
   1   6  19       21.43       12.56     17.19 o 
   2   6  19      315.13      344.39     22.02 o 
   3   6  19       26.98       15.55     15.76 o 
   4   6  19      295.08      307.87     22.11 o 
   5   6  19       38.26       29.75     16.99 o 
   6   6  19      694.45      718.03     25.98 o 
   7   6  19       68.39       71.24     15.34 o 
   8   6  19       53.35       63.31     18.58 o 
   9   6  19      395.00      392.81     21.38 o 
  10   6  19      495.90      556.16     25.53 o 
  11   6  19      268.97      308.75     21.10 o 
  12   6  19      346.99      370.30     30.68 o 
   1   7  19       70.50       58.10     15.65 o 
   2   7  19      271.78      304.90     19.32 o 
   3   7  19       27.06       30.18     14.89 o 
   4   7  19        4.85        9.62     12.20 o 
   5   7  19       85.07       73.24     14.51 o 
   6   7  19       43.68       45.21     16.68 o 
   7   7  19      162.62      152.65     22.59 o 
   8   7  19      714.25      823.54     30.19 o 
   0   0  20      177.20      206.67     27.98 o 
   1   0  20     5568.92     5597.72     77.89 o 
   2   0  20     4738.29     4892.18     78.64 o 
   3   0  20      345.37      308.78     28.42 o 
   4   0  20        5.49      -24.95     24.95 o 
   5   0  20      644.38      705.90     40.00 o 
   6   0  20      164.02      147.95     23.80 o 
   7   0  20     1545.14     1618.49     47.81 o 
   8   0  20     1412.32     1324.67     43.70 o 
   9   0  20     1007.68     1022.48     46.81 o 
  10   0  20     2202.43     2072.28     66.78 o 
  11   0  20       39.75      -21.12     23.96 o 
  12   0  20      671.74      550.46     42.19 o 
  13   0  20     2911.56     2991.14     95.55 o 
  14   0  20       25.93        8.71     27.78 o 
  15   0  20     4532.49     4959.91    105.01 o 
  16   0  20      897.26      849.26     54.48 o 
  17   0  20        8.80       46.95     29.33 o 
  18   0  20      869.93      893.86     50.80 o 
  19   0  20      140.63      189.18     22.03 o 
   1   1  20     1436.81     1331.19     31.34 o 
   2   1  20     1212.89     1158.35     27.81 o 
   3   1  20     2903.05     2780.92     41.63 o 
   4   1  20     7317.19     7471.32     66.80 o 
   5   1  20      554.86      578.15     23.27 o 
   6   1  20      301.28      230.54     19.75 o 
   7   1  20       40.06       17.41     17.74 o 
   8   1  20     1901.49     1948.43     47.35 o 
   9   1  20       78.38       73.09     21.00 o 
  10   1  20     1781.34     1788.02     43.53 o 
  11   1  20      794.82      850.56     34.62 o 
  12   1  20      660.33      612.90     29.00 o 
  13   1  20       35.34       31.77     21.52 o 
  14   1  20      273.48      256.57     24.33 o 
  15   1  20       62.98       32.02     21.22 o 
  16   1  20       52.64       38.94     16.33 o 
  17   1  20      118.50      127.13     17.00 o 
  18   1  20      530.03      554.78     20.53 o 
  19   1  20      491.69      518.62     22.44 o 
   0   2  20      822.98      804.67     32.58 o 
   1   2  20      113.99       97.70     15.09 o 
   2   2  20      381.82      449.00     22.69 o 
   3   2  20     3476.97     3550.87     51.74 o 
   4   2  20     3914.49     4044.26     53.01 o 
   5   2  20      162.34      115.84     18.48 o 
   6   2  20      214.47      189.24     21.15 o 
   7   2  20     3155.95     3155.97     54.70 o 
   8   2  20      841.89      870.69     35.24 o 
   9   2  20      382.11      360.80     26.57 o 
  10   2  20     2732.59     2945.11     63.73 o 
  11   2  20     1332.59     1526.18     41.41 o 
  12   2  20      719.16      682.30     30.33 o 
  13   2  20      881.04      814.09     34.19 o 
  14   2  20      657.62      595.92     30.86 o 
  15   2  20      929.76      879.46     35.34 o 
  16   2  20      254.55      318.79     23.14 o 
  17   2  20       22.00       14.27     13.74 o 
  18   2  20      204.02      204.51     15.01 o 
  19   2  20     1642.69     1761.36     49.46 o 
   1   3  20        8.92       17.73     16.26 o 
   2   3  20      368.40      353.47     27.21 o 
   3   3  20       19.40       33.90     14.59 o 
   4   3  20      860.08      814.34     32.99 o 
   5   3  20     1467.83     1501.78     36.47 o 
   6   3  20        6.76       15.95     17.10 o 
   7   3  20       62.48       72.12     21.43 o 
   8   3  20        9.28      -17.96     19.71 o 
   9   3  20      107.22      113.76     22.66 o 
  10   3  20       29.45       32.27     20.34 o 
  11   3  20      278.21      231.50     25.80 o 
  12   3  20       38.17       58.76     17.51 o 
  13   3  20      784.18      765.10     31.22 o 
  14   3  20        3.06      -15.92     15.92 o 
  15   3  20      327.02      325.55     22.04 o 
  16   3  20        5.86       12.11     13.86 o 
  17   3  20      155.26      145.68     15.56 o 
  18   3  20       14.24       31.70     16.78 o 
   0   4  20      160.61      157.64     33.31 o 
   1   4  20      558.00      609.14     28.40 o 
   2   4  20       32.37       24.40     18.71 o 
   3   4  20     1061.71     1015.36     32.53 o 
   4   4  20      257.60      271.79     21.90 o 
   5   4  20      240.85      284.47     21.02 o 
   6   4  20       36.19       51.56     20.01 o 
   7   4  20     1160.88     1179.37     40.47 o 
   8   4  20        9.38       15.87     22.90 o 
   9   4  20       65.02       45.20     18.02 o 
  10   4  20      992.24     1009.40     33.05 o 
  11   4  20      115.12      110.43     17.67 o 
  12   4  20      134.95      134.47     19.77 o 
  13   4  20      212.39      227.85     21.63 o 
  14   4  20        2.05        0.73     15.82 o 
  15   4  20      116.07       79.18     17.40 o 
  16   4  20     1312.50     1302.23     39.86 o 
   1   5  20        7.87       27.55     20.52 o 
   2   5  20     2861.26     2957.91     46.01 o 
   3   5  20     1996.35     1945.50     40.93 o 
   4   5  20       25.57       -0.17     19.39 o 
   5   5  20      298.08      329.78     22.33 o 
   6   5  20       56.79       14.92     19.14 o 
   7   5  20      271.09      301.75     29.75 o 
   8   5  20        7.05       16.28     16.95 o 
   9   5  20     1577.21     1761.96     42.54 o 
  10   5  20      168.68      176.25     19.63 o 
  11   5  20      741.16      823.11     29.34 o 
  12   5  20        0.19        6.19     15.62 o 
  13   5  20        9.53       27.96     15.14 o 
  14   5  20      353.89      354.00     22.11 o 
   0   6  20      221.46      191.28     26.81 o 
   1   6  20      134.16      125.30     17.60 o 
   2   6  20       50.87       64.09     17.56 o 
   3   6  20      267.59      341.26     20.46 o 
   4   6  20       15.25       13.71     14.51 o 
   5   6  20      415.24      378.61     21.41 o 
   6   6  20       49.73       55.73     15.26 o 
   7   6  20       36.40       14.44     14.35 o 
   8   6  20      412.79      440.87     22.85 o 
   9   6  20       30.42       34.27     14.99 o 
  10   6  20       23.31        7.75     15.96 o 
  11   6  20        0.63       16.87     16.77 o 
   1   7  20      777.59      857.67     26.28 o 
   2   7  20        7.65      -13.47     13.47 o 
   3   7  20      173.13      156.92     13.88 o 
   4   7  20       12.43       18.41     11.89 o 
   5   7  20        1.48        5.67     12.10 o 
   6   7  20      227.38      189.35     17.18 o 
   1   1  21      108.18       60.26     16.18 o 
   2   1  21      862.98      882.91     26.10 o 
   3   1  21     3491.98     3688.59     58.68 o 
   4   1  21        0.46      -15.99     17.75 o 
   5   1  21     3492.89     3370.18     49.74 o 
   6   1  21      881.37      868.60     30.83 o 
   7   1  21      118.60       85.24     19.16 o 
   8   1  21      845.58      827.06     34.11 o 
   9   1  21     5700.89     6178.19     76.78 o 
  10   1  21       88.57       74.21     19.72 o 
  11   1  21        4.41      -15.94     17.81 o 
  12   1  21      843.78      794.13     31.55 o 
  13   1  21       26.50       27.43     19.41 o 
  14   1  21      578.20      549.31     30.01 o 
  15   1  21       27.84       35.75     19.64 o 
  16   1  21      774.16      808.69     30.23 o 
  17   1  21        4.34       15.25     13.13 o 
  18   1  21      113.93       87.74     13.65 o 
  19   1  21      673.10      657.31     30.87 o 
   0   2  21     2523.42     2585.72     70.69 o 
   1   2  21     1568.19     1519.50     32.83 o 
   2   2  21      198.71      236.61     20.29 o 
   3   2  21     1473.05     1519.29     36.88 o 
   4   2  21      398.00      396.59     20.99 o 
   5   2  21      271.77      238.93     23.07 o 
   6   2  21      843.42      862.24     34.15 o 
   7   2  21     1631.59     1637.30     43.78 o 
   8   2  21      426.95      420.10     27.31 o 
   9   2  21     3677.65     3757.58     67.72 o 
  10   2  21      235.66      187.23     23.33 o 
  11   2  21      226.89      223.21     20.73 o 
  12   2  21      517.48      394.30     23.93 o 
  13   2  21      128.03      103.97     18.27 o 
  14   2  21      497.50      517.54     28.33 o 
  15   2  21     1439.50     1485.21     41.14 o 
  16   2  21      341.69      324.16     19.12 o 
  17   2  21      238.00      225.37     16.75 o 
  18   2  21      199.32      192.98     16.76 o 
   1   3  21    10332.40    10834.45     88.66 o 
   2   3  21        4.68       19.42     15.71 o 
   3   3  21      218.63      195.93     18.27 o 
   4   3  21      596.42      616.87     29.18 o 
   5   3  21        3.76       -6.27     19.34 o 
   6   3  21      465.65      485.10     26.93 o 
   7   3  21       36.32       26.64     19.44 o 
   8   3  21     2380.66     2277.64     52.18 o 
   9   3  21      123.08      113.86     20.68 o 
  10   3  21       49.51       23.79     20.36 o 
  11   3  21       85.68       45.50     18.80 o 
  12   3  21      258.52      230.26     21.49 o 
  13   3  21      824.96      826.47     31.07 o 
  14   3  21      208.98      147.86     19.72 o 
  15   3  21     1191.89     1209.58     50.91 o 
  16   3  21      233.13      210.51     17.79 o 
  17   3  21      163.90      151.98     17.30 o 
   0   4  21     2209.06     2289.70     68.12 o 
   1   4  21     2299.85     2259.98     46.05 o 
   2   4  21        3.30       12.68     17.90 o 
   3   4  21       67.27       78.94     18.35 o 
   4   4  21      190.24      162.85     20.17 o 
   5   4  21      372.91      352.65     24.31 o 
   6   4  21        2.42       18.16     22.58 o 
   7   4  21      222.69      160.56     20.47 o 
   8   4  21       37.44       35.24     19.81 o 
   9   4  21      982.66      945.04     36.39 o 
  10   4  21      152.79      180.21     20.13 o 
  11   4  21      180.91      204.86     29.41 o 
  12   4  21      109.91      105.86     20.10 o 
  13   4  21     1956.34     1921.16     48.96 o 
  14   4  21      145.88      164.75     18.65 o 
  15   4  21      190.56      164.58     17.38 o 
   1   5  21        0.50       -5.13     16.59 o 
   2   5  21      289.16      281.39     19.86 o 
   3   5  21      530.76      382.98     24.56 o 
   4   5  21       98.42      136.75     19.47 o 
   5   5  21      613.33      768.16     30.44 o 
   6   5  21       47.64       57.73     19.24 o 
   7   5  21      415.71      442.37     24.85 o 
   8   5  21      179.96      216.08     20.65 o 
   9   5  21      737.72      751.64     26.94 o 
  10   5  21      127.75      124.66     16.70 o 
  11   5  21      138.62      137.86     17.49 o 
  12   5  21       60.09       73.10     18.92 o 
  13   5  21     1525.97     1739.93     61.72 o 
   0   6  21     1197.67     1279.53     40.91 o 
   1   6  21      310.60      249.26     16.97 o 
   2   6  21      155.52      124.83     16.44 o 
   3   6  21      525.19      531.49     28.89 o 
   4   6  21      152.91      196.86     18.89 o 
   5   6  21       45.34       39.61     14.05 o 
   6   6  21      210.93      217.44     19.77 o 
   7   6  21     1585.74     1742.40     39.24 o 
   8   6  21       12.34       37.28     13.04 o 
   9   6  21      138.04      137.21     16.01 o 
  10   6  21      223.49      217.72     25.77 o 
   1   7  21      406.69      471.38     24.03 o 
   2   7  21      151.94      158.50     25.78 o 
   3   7  21      356.78      379.68     18.59 o 
   4   7  21      131.85      148.96     16.06 o 
   0   0  22     2725.14     2759.04     72.31 o 
   1   0  22     6902.10     7048.83     88.15 o 
   2   0  22     1268.02     1345.92     45.62 o 
   3   0  22     3371.24     3411.72     79.45 o 
   4   0  22     1242.16     1253.93     52.42 o 
   5   0  22     2978.64     3021.80     68.43 o 
   6   0  22      432.69      394.73     44.05 o 
   7   0  22     4531.72     4455.79    106.38 o 
   8   0  22     7018.16     7702.54    141.00 o 
   9   0  22      176.80      207.05     25.81 o 
  10   0  22     1888.83     1869.12     52.01 o 
  11   0  22        0.05       39.40     31.16 o 
  12   0  22     2555.24     2518.15     84.63 o 
  13   0  22       57.16       -2.36     27.12 o 
  14   0  22      713.09      790.90     49.30 o 
  15   0  22       47.85       43.41     28.82 o 
  16   0  22     2437.29     2367.82     69.03 o 
  17   0  22      376.96      349.54     24.12 o 
  18   0  22     2668.90     2655.68     68.40 o 
   1   1  22      347.36      320.75     22.51 o 
   2   1  22     1025.94      982.54     29.54 o 
   3   1  22     8680.46     8908.83     88.54 o 
   4   1  22      145.72      127.80     21.57 o 
   5   1  22       38.84       49.58     20.57 o 
   6   1  22     1265.84     1258.86     36.91 o 
   7   1  22     1633.29     1696.12     41.41 o 
   8   1  22      418.42      372.55     25.48 o 
   9   1  22     2338.52     2479.83     51.18 o 
  10   1  22       20.16       27.42     18.95 o 
  11   1  22        2.09       16.89     18.34 o 
  12   1  22     1799.32     1628.71     41.92 o 
  13   1  22      665.41      614.75     28.07 o 
  14   1  22      246.69      238.12     23.97 o 
  15   1  22     1245.86     1271.25     41.13 o 
  16   1  22        0.44        2.30     15.60 o 
  17   1  22       20.06       15.95     11.24 o 
  18   1  22        6.22        1.48     11.90 o 
   0   2  22     2786.21     2746.85     68.21 o 
   1   2  22      111.42      118.29     20.55 o 
   2   2  22     2210.45     2266.89     42.23 o 
   3   2  22     1473.55     1495.85     36.51 o 
   4   2  22     1076.00     1128.34     32.60 o 
   5   2  22      135.05       82.60     19.24 o 
   6   2  22       61.68       65.74     20.18 o 
   7   2  22     2056.32     1963.72     47.43 o 
   8   2  22      539.44      518.03     30.35 o 
   9   2  22      122.50      136.87     22.66 o 
  10   2  22       94.29       77.41     18.73 o 
  11   2  22     1950.55     2079.20     47.05 o 
  12   2  22      102.22       88.85     16.45 o 
  13   2  22      111.99      103.55     16.49 o 
  14   2  22        3.32       -4.65     15.18 o 
  15   2  22     1898.44     1975.79     40.37 o 
  16   2  22      352.29      305.54     17.72 o 
  17   2  22       17.20       32.40     14.08 o 
   1   3  22       14.04       21.92     16.29 o 
   2   3  22      185.66      162.95     16.59 o 
   3   3  22       65.37       89.41     19.79 o 
   4   3  22      246.57      249.06     20.05 o 
   5   3  22      592.50      617.76     29.83 o 
   6   3  22      138.44       98.24     21.85 o 
   7   3  22       39.46       52.56     19.22 o 
   8   3  22      124.62       91.24     19.95 o 
   9   3  22      541.92      586.72     29.35 o 
  10   3  22      604.34      576.44     28.57 o 
  11   3  22        8.16       16.31     20.99 o 
  12   3  22      152.52      126.14     18.23 o 
  13   3  22     1459.86     1407.70     46.94 o 
  14   3  22      463.07      464.64     23.80 o 
  15   3  22        0.47       16.50     14.68 o 
  16   3  22       22.78       62.62     14.27 o 
   0   4  22      749.73      799.56     41.66 o 
   1   4  22      672.30      717.44     28.61 o 
   2   4  22     1588.15     1618.18     38.47 o 
   3   4  22      284.37      292.64     22.25 o 
   4   4  22        7.64       24.36     17.20 o 
   5   4  22      308.11      260.96     25.82 o 
   6   4  22      194.53      182.82     22.16 o 
   7   4  22       57.40       62.13     21.49 o 
   8   4  22      891.14      824.03     38.28 o 
   9   4  22       77.93       40.82     28.28 o 
  10   4  22        0.29        0.85     18.31 o 
  11   4  22       31.49       37.03     17.83 o 
  12   4  22      777.25      844.47     34.42 o 
  13   4  22        2.75       33.33     15.11 o 
  14   4  22       22.49       30.38     17.21 o 
   1   5  22      381.94      439.56     21.97 o 
   2   5  22      167.26      179.25     18.61 o 
   3   5  22        6.64       -2.75     16.88 o 
   4   5  22      261.18      286.48     28.84 o 
   5   5  22        2.64      -11.07     24.57 o 
   6   5  22      535.30      627.31     31.85 o 
   7   5  22      182.70      186.59     19.29 o 
   8   5  22      916.57      975.17     32.75 o 
   9   5  22      396.02      403.34     23.77 o 
  10   5  22      652.87      604.66     30.96 o 
  11   5  22       64.98       81.85     18.93 o 
  12   5  22       47.75       39.23     16.52 o 
   0   6  22      130.79      195.09     31.25 o 
   1   6  22       31.60       28.96     17.98 o 
   2   6  22      228.97      240.06     19.11 o 
   3   6  22       94.01      132.33     16.07 o 
   4   6  22      223.08      186.85     17.27 o 
   5   6  22        6.19       39.12     18.10 o 
   6   6  22      427.86      350.01     19.42 o 
   7   6  22      504.38      543.58     22.59 o 
   8   6  22       34.99       41.78     15.27 o 
   1   1  23     4171.00     4181.34     56.72 o 
   2   1  23      764.00      835.67     32.07 o 
   3   1  23      748.94      724.91     33.31 o 
   4   1  23      345.85      329.91     25.55 o 
   5   1  23      202.99      357.06     52.46 o 
   6   1  23     1298.66     1418.06     41.23 o 
   7   1  23      288.45      306.18     23.17 o 
   8   1  23       10.12       12.34     18.37 o 
   9   1  23       15.36        1.44     19.31 o 
  10   1  23       50.62      104.37     24.15 o 
  11   1  23      495.57      456.21     26.43 o 
  12   1  23      324.16      329.47     23.85 o 
  13   1  23      568.33      595.43     38.19 o 
  14   1  23        9.28       -0.73     17.09 o 
  15   1  23      289.72      201.14     18.37 o 
  16   1  23       14.81       -8.05     12.52 o 
  17   1  23      400.60      429.33     25.82 o 
   0   2  23        3.92       15.30     27.47 o 
   1   2  23      326.57      348.87     23.24 o 
   2   2  23      382.46      392.62     23.97 o 
   3   2  23       15.72       14.79     15.53 o 
   4   2  23      121.33      104.79     22.77 o 
   5   2  23     2274.07     2180.58     45.90 o 
   6   2  23        0.80       -5.61     17.85 o 
   7   2  23      936.34      919.84     35.66 o 
   8   2  23      423.00      356.38     25.17 o 
   9   2  23     1089.32     1092.11     37.23 o 
  10   2  23       18.16       30.00     15.98 o 
  11   2  23     1778.79     1649.35     39.68 o 
  12   2  23      911.37      959.79     32.11 o 
  13   2  23      194.90      174.13     24.98 o 
  14   2  23       86.71      101.25     16.38 o 
  15   2  23       24.88        7.77     13.06 o 
  16   2  23      105.12       86.64     15.47 o 
   1   3  23     1231.17     1103.67     32.29 o 
   2   3  23       29.11       22.03     15.95 o 
   3   3  23     4056.72     4203.26     55.98 o 
   4   3  23      525.94      573.53     26.95 o 
   5   3  23      377.16      320.47     24.75 o 
   6   3  23      338.65      320.55     24.46 o 
   7   3  23       25.69       44.81     18.49 o 
   8   3  23      409.37      440.97     26.46 o 
   9   3  23       11.26       11.31     16.73 o 
  10   3  23      405.80      341.97     23.74 o 
  11   3  23       11.08       39.31     16.46 o 
  12   3  23     1184.81     1139.14     35.64 o 
  13   3  23       57.06       67.63     16.81 o 
  14   3  23      508.01      497.01     21.53 o 
  15   3  23        2.80      -12.63     12.63 o 
   0   4  23       15.50       11.18     23.47 o 
   1   4  23        6.35        2.44     16.53 o 
   2   4  23       13.23       31.72     17.38 o 
   3   4  23      145.07      124.24     17.54 o 
   4   4  23       78.56       98.02     21.06 o 
   5   4  23      676.73      678.56     31.30 o 
   6   4  23     1413.29     1466.68     49.03 o 
   7   4  23      698.82      683.78     35.47 o 
   8   4  23       90.08       84.66     21.62 o 
   9   4  23       46.75       29.92     19.34 o 
  10   4  23      253.22      319.77     24.15 o 
  11   4  23      487.12      548.45     26.75 o 
  12   4  23      363.97      370.81     22.14 o 
  13   4  23       18.34       11.50     12.39 o 
   1   5  23      671.59      777.54     32.62 o 
   2   5  23      918.95      934.63     27.87 o 
   3   5  23      616.91      615.16     29.60 o 
   4   5  23       30.70      103.31     27.17 o 
   5   5  23       25.47       50.54     18.39 o 
   6   5  23      271.45      255.03     22.82 o 
   7   5  23      153.03      121.02     18.66 o 
   8   5  23      445.82      435.60     26.18 o 
   9   5  23      431.16      409.47     24.29 o 
  10   5  23        0.88       13.19     15.73 o 
  11   5  23        1.57       -5.68     17.51 o 
   0   6  23      889.22      970.36     38.79 o 
   1   6  23      113.39      141.51     15.43 o 
   2   6  23       48.31       24.79     18.73 o 
   3   6  23       21.14       26.15     18.33 o 
   4   6  23      649.87      663.71     24.35 o 
   5   6  23      315.49      320.11     20.98 o 
   6   6  23       88.31      108.47     16.45 o 
   7   6  23      214.08      303.38     21.59 o 
   0   0  24     2969.86     3056.24    143.73 o 
   1   0  24    12796.04    13150.28    137.81 o 
   2   0  24     5568.05     5803.51     94.11 o 
   3   0  24     1241.64     1254.40     72.56 o 
   4   0  24        0.14        4.93     22.39 o 
   5   0  24     2326.37     2313.51     71.55 o 
   6   0  24     6237.11     6464.86    127.09 o 
   7   0  24     2276.46     2268.77     77.93 o 
   8   0  24     1072.49     1068.98     61.40 o 
   9   0  24     3315.77     3237.42     83.37 o 
  10   0  24     3060.00     3275.90     82.23 o 
  11   0  24       88.01       64.19     22.54 o 
  12   0  24     1009.52      987.62     50.80 o 
  13   0  24       17.61      -10.40     23.98 o 
  14   0  24     1697.38     1803.53     55.20 o 
  15   0  24      716.92      710.40     71.91 o 
  16   0  24     2087.68     2211.12     54.73 o 
   1   1  24     2547.12     2624.41     56.15 o 
   2   1  24     3145.93     3188.55     57.23 o 
   3   1  24      155.78      151.62     22.33 o 
   4   1  24      171.09      190.12     23.84 o 
   5   1  24      326.10      318.91     27.11 o 
   6   1  24      550.09      509.11     32.90 o 
   7   1  24      451.66      410.68     25.75 o 
   8   1  24     2334.95     2344.00     57.11 o 
   9   1  24      294.82      305.88     23.99 o 
  10   1  24        2.54        2.95     16.77 o 
  11   1  24      457.68      425.60     27.34 o 
  12   1  24      101.12       72.49     17.90 o 
  13   1  24      148.76      115.83     17.96 o 
  14   1  24      209.47      201.53     19.77 o 
  15   1  24        2.85       -3.30     14.19 o 
  16   1  24        1.30       14.05     11.73 o 
   0   2  24     1056.32     1053.41     45.43 o 
   1   2  24     1143.52     1167.29     37.21 o 
   2   2  24        4.28       27.07     18.89 o 
   3   2  24      259.35      212.60     21.78 o 
   4   2  24      523.26      585.45     28.17 o 
   5   2  24        5.14        3.40     18.21 o 
   6   2  24      174.20      180.25     19.91 o 
   7   2  24     2210.37     2291.18     46.16 o 
   8   2  24      238.01      221.47     19.54 o 
   9   2  24      119.23      130.96     17.78 o 
  10   2  24       10.13       11.36     15.64 o 
  11   2  24      471.32      441.39     23.52 o 
  12   2  24       17.55       15.77     15.31 o 
  13   2  24      106.53      100.38     14.77 o 
  14   2  24       89.40       91.02     21.25 o 
  15   2  24      374.73      380.87     20.08 o 
   1   3  24      253.57      218.66     19.49 o 
   2   3  24     1110.55     1128.75     34.13 o 
   3   3  24      337.54      308.03     21.49 o 
   4   3  24      271.85      328.75     23.93 o 
   5   3  24        5.51      -10.82     21.03 o 
   6   3  24      103.85       95.04     21.41 o 
   7   3  24       18.91       11.57     18.14 o 
   8   3  24      234.11      219.95     26.93 o 
   9   3  24      434.89      466.54     23.48 o 
  10   3  24      453.76      489.82     24.92 o 
  11   3  24      101.28      118.43     15.87 o 
  12   3  24       20.53       45.93     15.07 o 
  13   3  24      466.69      477.54     24.04 o 
  14   3  24      125.10      163.28     21.14 o 
   0   4  24        1.52       31.29     24.00 o 
   1   4  24       33.32       47.39     16.55 o 
   2   4  24       66.63       40.13     16.62 o 
   3   4  24     1061.95     1082.86     34.04 o 
   4   4  24       40.94       18.72     20.50 o 
   5   4  24      115.16      112.46     20.79 o 
   6   4  24      739.13      827.95     44.52 o 
   7   4  24     1331.89     1494.66     50.27 o 
   8   4  24      138.69      107.49     23.85 o 
   9   4  24      672.97      732.18     34.73 o 
  10   4  24      152.45      180.53     20.58 o 
  11   4  24       78.77       60.62     16.58 o 
  12   4  24      129.15      102.76     17.99 o 
   1   5  24     1063.02     1074.64     28.51 o 
   2   5  24      737.57      677.87     24.03 o 
   3   5  24      252.25      278.65     19.36 o 
   4   5  24      752.88      816.94     36.48 o 
   5   5  24       23.50       32.03     14.36 o 
   6   5  24       28.46       25.61     15.48 o 
   7   5  24      186.57      170.82     19.79 o 
   8   5  24      111.00      148.77     17.14 o 
   9   5  24        3.82       10.92     24.08 o 
   0   6  24      366.16      392.01     28.63 o 
   1   6  24       31.38       11.94     13.88 o 
   2   6  24      257.86      214.67     21.34 o 
   3   6  24      283.75      253.38     19.18 o 
   4   6  24      932.73     1051.48     44.98 o 
   1   1  25      715.42      748.98     31.25 o 
   2   1  25     1899.02     1886.07     47.72 o 
   3   1  25      516.98      554.41     28.71 o 
   4   1  25      741.16      754.88     31.16 o 
   5   1  25     1706.33     1778.92     45.26 o 
   6   1  25     1733.14     1897.92     50.87 o 
   7   1  25      138.38      106.93     22.76 o 
   8   1  25       27.06       19.80     21.74 o 
   9   1  25        1.04      -17.79     17.79 o 
  10   1  25      423.71      367.92     25.78 o 
  11   1  25        1.52       -4.08     15.91 o 
  12   1  25     1125.62     1085.94     33.79 o 
  13   1  25      170.24      170.77     18.25 o 
  14   1  25      234.35      216.11     22.96 o 
  15   1  25       15.15       40.51     18.01 o 
   0   2  25     6314.74     6714.10    106.69 o 
   1   2  25      311.55      279.12     22.30 o 
   2   2  25        3.13       36.77     17.11 o 
   3   2  25     1161.46     1096.75     34.37 o 
   4   2  25      332.12      265.91     27.28 o 
   5   2  25      497.84      526.15     29.83 o 
   6   2  25      288.89      285.70     20.87 o 
   7   2  25        2.44        1.36     15.56 o 
   8   2  25     1206.14     1090.68     33.18 o 
   9   2  25       84.71       50.27     15.51 o 
  10   2  25      149.25      127.72     15.86 o 
  11   2  25      203.99      190.63     16.39 o 
  12   2  25      980.10      951.19     27.12 o 
  13   2  25       49.57       30.22     11.65 o 
  14   2  25      152.44      187.61     16.75 o 
   1   3  25      220.31      190.46     19.93 o 
   2   3  25        0.21       -0.14     16.96 o 
   3   3  25       88.90      112.45     19.65 o 
   4   3  25      136.89      130.93     22.28 o 
   5   3  25      257.04      250.93     23.25 o 
   6   3  25       98.52       73.55     18.84 o 
   7   3  25       68.25       67.90     19.00 o 
   8   3  25      714.11      776.06     27.46 o 
   9   3  25      141.80      185.61     18.40 o 
  10   3  25      163.32      237.94     18.37 o 
  11   3  25      348.63      316.14     19.29 o 
  12   3  25     1072.77     1167.66     36.46 o 
  13   3  25      860.41      845.34     48.50 o 
   0   4  25      352.11      309.91     29.84 o 
   1   4  25      170.81      141.94     18.33 o 
   2   4  25      178.18      160.83     22.31 o 
   3   4  25      702.74      678.63     29.12 o 
   4   4  25      129.10      114.99     20.12 o 
   5   4  25     1029.45     1120.57     39.30 o 
   6   4  25     1158.09     1226.00     52.14 o 
   7   4  25      211.02      281.85     27.88 o 
   8   4  25       51.65       80.45     19.77 o 
   9   4  25       28.64        8.29     16.76 o 
  10   4  25       69.81       65.17     23.83 o 
  11   4  25      210.72      245.60     23.80 o 
   1   5  25       62.58       62.53     13.90 o 
   2   5  25      688.83      710.58     23.85 o 
   3   5  25      400.96      376.07     22.50 o 
   4   5  25      231.70      226.68     20.36 o 
   5   5  25      616.20      652.94     27.87 o 
   6   5  25       15.85       13.16     15.76 o 
   7   5  25       16.46       13.22     14.35 o 
   8   5  25      240.34      284.46     17.66 o 
   0   0  26       74.11      104.96     48.40 o 
   1   0  26      427.51      381.55     40.96 o 
   2   0  26      139.38      107.13     35.33 o 
   3   0  26     1397.79     1293.34     63.94 o 
   4   0  26      677.41      656.05     41.35 o 
   5   0  26     1079.72     1025.84     47.62 o 
   6   0  26     1039.74     1070.88     48.20 o 
   7   0  26     2096.89     2128.94     73.36 o 
   8   0  26        9.03      -22.08     22.08 o 
   9   0  26      317.83      307.07     30.21 o 
  10   0  26     1149.20     1199.36     54.23 o 
  11   0  26     3372.11     3312.02    110.77 o 
  12   0  26     1951.70     1973.47     96.11 o 
  13   0  26      176.74      186.89     30.17 o 
  14   0  26      357.41      352.70     33.84 o 
   1   1  26       50.23       12.09     20.23 o 
   2   1  26      134.06      139.42     20.47 o 
   3   1  26     1123.31     1217.87     36.09 o 
   4   1  26      684.86      702.48     29.21 o 
   5   1  26       42.45       40.01     17.79 o 
   6   1  26        8.08      -17.84     17.84 o 
   7   1  26      415.61      346.14     24.81 o 
   8   1  26      211.45      167.51     24.06 o 
   9   1  26       91.78       98.97     18.96 o 
  10   1  26       74.29       58.68     22.83 o 
  11   1  26       12.15       24.18     16.00 o 
  12   1  26      269.61      262.10     20.29 o 
  13   1  26       53.61       69.30     14.12 o 
  14   1  26       82.39       73.65     15.89 o 
   0   2  26      448.22      428.86     33.74 o 
   1   2  26     1766.17     1922.14     39.67 o 
   2   2  26      941.65      851.85     30.38 o 
   3   2  26      180.10      162.31     19.44 o 
   4   2  26     1731.77     1856.54     45.78 o 
   5   2  26      231.05      243.46     23.62 o 
   6   2  26      411.37      387.65     25.95 o 
   7   2  26      307.26      255.81     23.10 o 
   8   2  26      117.03      138.01     20.42 o 
   9   2  26     1069.13     1072.65     28.93 o 
  10   2  26       18.92       26.38     13.12 o 
  11   2  26      237.32      237.79     17.75 o 
  12   2  26       22.90       44.12     13.28 o 
  13   2  26        0.81       26.59     24.17 o 
   1   3  26      449.53      424.50     25.55 o 
   2   3  26      312.24      319.39     24.33 o 
   3   3  26      921.75      866.24     42.06 o 
   4   3  26       37.59       54.51     16.99 o 
   5   3  26       53.79       56.84     19.10 o 
   6   3  26      304.64      313.76     22.43 o 
   7   3  26     1248.93     1301.39     36.58 o 
   8   3  26        0.13        3.12     13.58 o 
   9   3  26     1013.74      941.89     31.51 o 
  10   3  26       82.40       42.18     15.16 o 
  11   3  26        1.73        6.62     20.11 o 
  12   3  26       14.63        1.33     20.44 o 
   0   4  26       55.04       32.50     25.70 o 
   1   4  26       85.04      136.75     23.60 o 
   2   4  26       89.41       62.17     18.79 o 
   3   4  26       27.27       46.40     17.43 o 
   4   4  26       42.63       57.43     17.81 o 
   5   4  26       15.67       -1.84     15.74 o 
   6   4  26      260.70      263.93     22.15 o 
   7   4  26       50.20       41.04     16.85 o 
   8   4  26      446.50      483.67     26.34 o 
   9   4  26       36.37       58.75     31.12 o 
   1   5  26      240.78      259.80     19.23 o 
   2   5  26       11.49        0.98     14.25 o 
   3   5  26        4.75       -0.72     13.56 o 
   4   5  26      142.64      117.91     19.52 o 
   5   5  26       40.73       30.81     18.72 o 
   1   1  27      281.39      233.33     22.01 o 
   2   1  27      202.25      231.85     20.83 o 
   3   1  27       59.48       71.70     18.73 o 
   4   1  27      110.30      153.10     22.36 o 
   5   1  27      259.89      242.69     22.30 o 
   6   1  27      838.97      868.71     33.27 o 
   7   1  27       12.60       19.50     21.85 o 
   8   1  27        3.58        4.48     15.19 o 
   9   1  27      244.44      253.11     19.53 o 
  10   1  27      629.90      674.85     24.60 o 
  11   1  27        0.08       10.32     13.12 o 
  12   1  27      390.74      360.81     25.32 o 
   0   2  27      709.00      620.86     32.59 o 
   1   2  27      302.43      287.64     20.51 o 
   2   2  27       40.83       25.64     15.76 o 
   3   2  27       11.29        9.69     17.82 o 
   4   2  27      266.96      261.86     22.74 o 
   5   2  27       82.18       77.08     18.24 o 
   6   2  27      266.99      206.39     20.13 o 
   7   2  27      373.77      426.90     31.20 o 
   8   2  27        0.21      -18.35     18.35 o 
   9   2  27       15.74      -15.61     15.61 o 
  10   2  27      173.83      115.31     13.87 o 
  11   2  27        1.24      -22.01     22.01 o 
  12   2  27        1.04       56.88     36.57 o 
   1   3  27      669.72      602.58     29.44 o 
   2   3  27     1481.46     1531.82     42.50 o 
   3   3  27     1020.38     1040.58     38.58 o 
   4   3  27      101.83       88.83     20.47 o 
   5   3  27      139.66      137.40     21.15 o 
   6   3  27      542.87      582.65     27.73 o 
   7   3  27      324.26      294.68     25.51 o 
   8   3  27      203.17      181.17     17.21 o 
   9   3  27        1.96      -14.84     14.84 o 
  10   3  27      169.77      124.02     18.92 o 
   0   4  27      594.65      630.17     63.51 o 
   1   4  27        2.55       29.47     18.57 o 
   2   4  27       36.99       31.81     23.98 o 
   3   4  27      386.28      415.47     27.95 o 
   4   4  27      513.91      469.03     24.76 o 
   5   4  27      120.16      130.55     22.48 o 
   6   4  27       25.03       29.61     23.78 o 
   7   4  27      253.54      268.84     24.68 o 
   0   0  28       21.10        8.97     31.36 o 
   1   0  28        6.82       -3.77     23.12 o 
   2   0  28      564.44      570.04     50.05 o 
   3   0  28       29.44       30.39     23.40 o 
   4   0  28     1158.83     1308.22    104.43 o 
   5   0  28      641.82      608.09     44.01 o 
   6   0  28        0.89      -25.92     25.92 o 
   7   0  28       76.29       27.48     23.01 o 
   8   0  28      161.68      141.78     22.35 o 
   9   0  28     1205.06     1241.03     55.31 o 
  10   0  28      634.41      516.15     50.61 o 
  11   0  28        2.01        4.74     19.50 o 
   1   1  28      174.97      173.03     20.66 o 
   2   1  28      136.90      108.93     20.09 o 
   3   1  28      903.58      882.52     36.60 o 
   4   1  28      409.14      380.56     29.85 o 
   5   1  28      348.86      358.59     23.97 o 
   6   1  28      217.32      235.62     23.19 o 
   7   1  28      694.36      696.10     26.21 o 
   8   1  28      293.50      302.34     19.28 o 
   9   1  28       30.72       19.53     12.53 o 
  10   1  28      170.42      149.06     15.84 o 
  11   1  28        0.03      -15.29     15.29 o 
   0   2  28       20.58       36.70     21.57 o 
   1   2  28     2182.37     2174.94     39.18 o 
   2   2  28      109.19       85.27     18.51 o 
   3   2  28       28.04       10.75     16.83 o 
   4   2  28      134.11      137.95     22.31 o 
   5   2  28      445.84      423.81     24.67 o 
   6   2  28     2065.69     2164.86     54.66 o 
   7   2  28      346.95      350.17     21.86 o 
   8   2  28      318.97      318.16     20.97 o 
   9   2  28       80.06      116.75     16.35 o 
  10   2  28      152.54      171.19     18.35 o 
   1   3  28       13.08       -5.63     16.65 o 
   2   3  28      462.36      519.72     25.20 o 
   3   3  28       24.03       26.62     16.93 o 
   4   3  28      872.64      916.57     34.91 o 
   5   3  28      136.92      143.04     19.11 o 
   6   3  28        2.76      -15.00     21.22 o 
   7   3  28      416.00      341.14     23.89 o 
   8   3  28      236.69      158.31     30.36 o 
   0   4  28      197.84      234.51     35.45 o 
   1   4  28        1.31       19.43     19.70 o 
   2   4  28      264.26      345.20     27.08 o 
   3   4  28       65.90       66.55     27.09 o 
   4   4  28     1340.27     1551.40     47.03 o 
   1   1  29      706.84      694.14     27.13 o 
   2   1  29       35.21       24.26     17.44 o 
   3   1  29       76.07       81.91     17.94 o 
   4   1  29       56.38       50.98     16.56 o 
   5   1  29       62.57       65.62     18.75 o 
   6   1  29     1447.05     1422.69     41.72 o 
   7   1  29      203.62      204.93     19.37 o 
   8   1  29      514.32      494.94     26.94 o 
   9   1  29      573.41      564.66     35.40 o 
   0   2  29     1777.07     1726.86     66.19 o 
   1   2  29       78.49       62.40     12.95 o 
   2   2  29      204.14      180.67     17.35 o 
   3   2  29      111.06       99.62     15.69 o 
   4   2  29     1006.04      892.68     36.31 o 
   5   2  29        4.79       -7.53     15.58 o 
   6   2  29      496.12      498.62     23.25 o 
   7   2  29       32.76       27.07     14.36 o 
   8   2  29      486.53      472.53     32.65 o 
   1   3  29       77.92       81.69     16.97 o 
   2   3  29     1226.41     1191.10     40.61 o 
   3   3  29        1.70      -14.04     14.04 o 
   4   3  29      121.45      129.15     31.66 o 
   5   3  29        7.04      -16.12     16.12 o 
   0   0  30     3933.33     4120.36    127.47 o 
   1   0  30      452.24      427.01     36.67 o 
   2   0  30       12.65       10.05     21.58 o 
   3   0  30      251.69      216.47     28.54 o 
   4   0  30      290.98      382.51     32.12 o 
   5   0  30       53.91       49.86     23.64 o 
   6   0  30     1190.77     1170.37     45.69 o 
   7   0  30       22.23       27.91     22.73 o 
   1   1  30       31.09       23.20     14.59 o 
   2   1  30      245.22      223.36     17.08 o 
   3   1  30      700.63      752.72     24.43 o 
   4   1  30       53.66       64.52     14.65 o 
   5   1  30       11.05      -15.79     15.79 o 
   6   1  30       11.27        2.64     14.01 o 
   7   1  30        6.03        6.18     20.45 o 
   0   2  30      156.77      161.59     19.25 o 
   1   2  30        1.58      -10.50     21.84 o 
   2   2  30      210.75      209.63     24.84 o 
   3   2  30       78.88       32.68     16.41 o 
   4   2  30       25.18       -2.13     25.01 o 
   5   2  30      147.78      156.65     18.62 o 
   1   1  31      280.57      207.04     17.77 o 
   2   1  31        4.92       41.23     18.19 o 
   3   1  31       94.97      142.12     28.12 o 
                                                 
